# Supplementary material for: Dataset of long-term monitoring of ground-dwelling ants (Hymenoptera: Formicidae) in the influence areas of a hydroelectric power plant on the Madeira River in the Amazon Basin
Source: Biodivers Data J. 2018 Apr 2;(6):e24375. doi: 10.3897/BDJ.6.e24375 (PMC5904506; doi:10.3897/BDJ.6.e24375)
Supplement: Supplementary material 1 — A total of 253 events of collection in the influence areas of Santo Antônio Hydroelectric Power-Plant. [file bdj-06-e24375-s001.xlsx]

## Sheet: Sheet1
eventID	eventDate	eventTime	habitat	samplingProtocol	samplingEffort	eventRemarks	sampleSizeUnit	sampleSizeValue	fieldNotes	continent	country	countryCode	stateProvince	county	locality	locationRemarks	decimalLongitude	decimalLatitude	modified	datasetName	type	language	institutionID	institutionCode	rightsHolder
Jaci-ParanáMD:Km4:2011:1	2011-09-09	7:00/12:00	Amazon rainforest	Winkler extractor	one winkler extractor for 24 hours	First campaign	square meter	1	one square meter of litter	South America	Brazil	BR	Rondônia	Porto Velho	Jaci-Paraná - MD, km 4	km 4	-64.23	-9.25	2017-06-10	Invertebrate Collection of INPA / Environmental monitoring of ants (Hymenoptera: Formicidae) in the influence areas of Santo Antônio Hydroelectric Power-Plant in Rondônia, Brazil		en	Instituto Nacional de Pesquisas da Amazônia (INPA)	INPA	Instituto Nacional de Pesquisas da Amazônia - INPA / Invertebrate Collection
IlhaPedras:km2:2011:1	2011-09-06	7:00/12:00	Amazon rainforest	Winkler extractor	one winkler extractor for 24 hours	First campaign	square meter	1	one square meter of litter	South America	Brazil	BR	Rondônia	Porto Velho	Ilha Pedras, km 2	km 2	-64.36	-9.1036	2017-06-10	Invertebrate Collection of INPA / Environmental monitoring of ants (Hymenoptera: Formicidae) in the influence areas of Santo Antônio Hydroelectric Power-Plant in Rondônia, Brazil		en	Instituto Nacional de Pesquisas da Amazônia (INPA)	INPA	Instituto Nacional de Pesquisas da Amazônia - INPA / Invertebrate Collection
Morrinhos:Km2:2011:1	2011-09-02	7:00/12:00	Amazon rainforest	Winkler extractor	one winkler extractor for 24 hours	First campaign	square meter	1	one square meter of litter	South America	Brazil	BR	Rondônia	Porto Velho	Morrinhos, km 2	km 2	-64.11	-8.59	2017-06-10	Invertebrate Collection of INPA / Environmental monitoring of ants (Hymenoptera: Formicidae) in the influence areas of Santo Antônio Hydroelectric Power-Plant in Rondônia, Brazil		en	Instituto Nacional de Pesquisas da Amazônia (INPA)	INPA	Instituto Nacional de Pesquisas da Amazônia - INPA / Invertebrate Collection
Jaci-ParanáMD:Km1:2011:1	2011-09-09	7:00/12:00	Amazon rainforest	Winkler extractor	one winkler extractor for 24 hours	First campaign	square meter	1	one square meter of litter	South America	Brazil	BR	Rondônia	Porto Velho	Jaci-Paraná - MD, km 1	km 1	-64.23	-9.25	2017-06-10	Invertebrate Collection of INPA / Environmental monitoring of ants (Hymenoptera: Formicidae) in the influence areas of Santo Antônio Hydroelectric Power-Plant in Rondônia, Brazil		en	Instituto Nacional de Pesquisas da Amazônia (INPA)	INPA	Instituto Nacional de Pesquisas da Amazônia - INPA / Invertebrate Collection
Jaci-ParanáMD:Km3:2011:1	2011-09-09	7:00/12:00	Amazon rainforest	Winkler extractor	one winkler extractor for 24 hours	First campaign	square meter	1	one square meter of litter	South America	Brazil	BR	Rondônia	Porto Velho	Jaci-Paraná - MD, km 3	km 3	-64.23	-9.25	2017-06-10	Invertebrate Collection of INPA / Environmental monitoring of ants (Hymenoptera: Formicidae) in the influence areas of Santo Antônio Hydroelectric Power-Plant in Rondônia, Brazil		en	Instituto Nacional de Pesquisas da Amazônia (INPA)	INPA	Instituto Nacional de Pesquisas da Amazônia - INPA / Invertebrate Collection
Jaci-ParanáMD:Km2:2011:1	2011-09-09	7:00/12:00	Amazon rainforest	Winkler extractor	one winkler extractor for 24 hours	First campaign	square meter	1	one square meter of litter	South America	Brazil	BR	Rondônia	Porto Velho	Jaci-Paraná - MD, km 2	km 2	-64.23	-9.25	2017-06-10	Invertebrate Collection of INPA / Environmental monitoring of ants (Hymenoptera: Formicidae) in the influence areas of Santo Antônio Hydroelectric Power-Plant in Rondônia, Brazil		en	Instituto Nacional de Pesquisas da Amazônia (INPA)	INPA	Instituto Nacional de Pesquisas da Amazônia - INPA / Invertebrate Collection
Morrinhos:Km0.5:2011:1	2011-09-02	7:00/12:00	Amazon rainforest	Winkler extractor	one winkler extractor for 24 hours	First campaign	square meter	1	one square meter of litter	South America	Brazil	BR	Rondônia	Porto Velho	Morrinhos, km 0.5	km 0.5	-64.11	-8.59	2017-06-10	Invertebrate Collection of INPA / Environmental monitoring of ants (Hymenoptera: Formicidae) in the influence areas of Santo Antônio Hydroelectric Power-Plant in Rondônia, Brazil		en	Instituto Nacional de Pesquisas da Amazônia (INPA)	INPA	Instituto Nacional de Pesquisas da Amazônia - INPA / Invertebrate Collection
Morrinhos:Km3:2011:1	2011-09-02	7:00/12:00	Amazon rainforest	Winkler extractor	one winkler extractor for 24 hours	First campaign	square meter	1	one square meter of litter	South America	Brazil	BR	Rondônia	Porto Velho	Morrinhos, km 3	km 3	-64.11	-8.59	2017-06-10	Invertebrate Collection of INPA / Environmental monitoring of ants (Hymenoptera: Formicidae) in the influence areas of Santo Antônio Hydroelectric Power-Plant in Rondônia, Brazil		en	Instituto Nacional de Pesquisas da Amazônia (INPA)	INPA	Instituto Nacional de Pesquisas da Amazônia - INPA / Invertebrate Collection
IlhaBúfalos:km3:2011:1	2011-09-04	7:00/12:00	Amazon rainforest	Winkler extractor	one winkler extractor for 24 hours	First campaign	square meter	1	one square meter of litter	South America	Brazil	BR	Rondônia	Porto Velho	Ilha Búfalos, km 3	km 3	-64.3	-9.09	2017-06-10	Invertebrate Collection of INPA / Environmental monitoring of ants (Hymenoptera: Formicidae) in the influence areas of Santo Antônio Hydroelectric Power-Plant in Rondônia, Brazil		en	Instituto Nacional de Pesquisas da Amazônia (INPA)	INPA	Instituto Nacional de Pesquisas da Amazônia - INPA / Invertebrate Collection
IlhaBúfalos:km2:2011:1	2011-09-04	7:00/12:00	Amazon rainforest	Winkler extractor	one winkler extractor for 24 hours	First campaign	square meter	1	one square meter of litter	South America	Brazil	BR	Rondônia	Porto Velho	Ilha Búfalos, km 2	km 2	-64.3	-9.09	2017-06-10	Invertebrate Collection of INPA / Environmental monitoring of ants (Hymenoptera: Formicidae) in the influence areas of Santo Antônio Hydroelectric Power-Plant in Rondônia, Brazil		en	Instituto Nacional de Pesquisas da Amazônia (INPA)	INPA	Instituto Nacional de Pesquisas da Amazônia - INPA / Invertebrate Collection
IlhaBúfalos:km4:2011:1	2011-09-04	7:00/12:00	Amazon rainforest	Winkler extractor	one winkler extractor for 24 hours	First campaign	square meter	1	one square meter of litter	South America	Brazil	BR	Rondônia	Porto Velho	Ilha Búfalos, km 4	km 4	-64.3	-9.09	2017-06-10	Invertebrate Collection of INPA / Environmental monitoring of ants (Hymenoptera: Formicidae) in the influence areas of Santo Antônio Hydroelectric Power-Plant in Rondônia, Brazil		en	Instituto Nacional de Pesquisas da Amazônia (INPA)	INPA	Instituto Nacional de Pesquisas da Amazônia - INPA / Invertebrate Collection
IlhaBúfalos:km0:2011:1	2011-09-04	7:00/12:00	Amazon rainforest	Winkler extractor	one winkler extractor for 24 hours	First campaign	square meter	1	one square meter of litter	South America	Brazil	BR	Rondônia	Porto Velho	Ilha Búfalos, km 0	km 0	-64.3	-9.09	2017-06-10	Invertebrate Collection of INPA / Environmental monitoring of ants (Hymenoptera: Formicidae) in the influence areas of Santo Antônio Hydroelectric Power-Plant in Rondônia, Brazil		en	Instituto Nacional de Pesquisas da Amazônia (INPA)	INPA	Instituto Nacional de Pesquisas da Amazônia - INPA / Invertebrate Collection
IlhaPedras:km1:2011:1	2011-09-06	7:00/12:00	Amazon rainforest	Winkler extractor	one winkler extractor for 24 hours	First campaign	square meter	1	one square meter of litter	South America	Brazil	BR	Rondônia	Porto Velho	Ilha Pedras, km 1	km 1	-64.36	-9.1036	2017-06-10	Invertebrate Collection of INPA / Environmental monitoring of ants (Hymenoptera: Formicidae) in the influence areas of Santo Antônio Hydroelectric Power-Plant in Rondônia, Brazil		en	Instituto Nacional de Pesquisas da Amazônia (INPA)	INPA	Instituto Nacional de Pesquisas da Amazônia - INPA / Invertebrate Collection
IlhaBúfalos:km0.5:2011:1	2011-09-04	7:00/12:00	Amazon rainforest	Winkler extractor	one winkler extractor for 24 hours	First campaign	square meter	1	one square meter of litter	South America	Brazil	BR	Rondônia	Porto Velho	Ilha Búfalos, km 0.5	km 0.5	-64.3	-9.09	2017-06-10	Invertebrate Collection of INPA / Environmental monitoring of ants (Hymenoptera: Formicidae) in the influence areas of Santo Antônio Hydroelectric Power-Plant in Rondônia, Brazil		en	Instituto Nacional de Pesquisas da Amazônia (INPA)	INPA	Instituto Nacional de Pesquisas da Amazônia - INPA / Invertebrate Collection
IlhaPedras:km0:2011:1	2011-09-06	7:00/12:00	Amazon rainforest	Winkler extractor	one winkler extractor for 24 hours	First campaign	square meter	1	one square meter of litter	South America	Brazil	BR	Rondônia	Porto Velho	Ilha Pedras, km 0	km 0	-64.36	-9.1036	2017-06-10	Invertebrate Collection of INPA / Environmental monitoring of ants (Hymenoptera: Formicidae) in the influence areas of Santo Antônio Hydroelectric Power-Plant in Rondônia, Brazil		en	Instituto Nacional de Pesquisas da Amazônia (INPA)	INPA	Instituto Nacional de Pesquisas da Amazônia - INPA / Invertebrate Collection
Jaci-ParanáMD:Km0:2011:1	2011-09-09	7:00/12:00	Amazon rainforest	Winkler extractor	one winkler extractor for 24 hours	First campaign	square meter	1	one square meter of litter	South America	Brazil	BR	Rondônia	Porto Velho	Jaci-Paraná - MD, km 0	km 0	-64.23	-9.25	2017-06-10	Invertebrate Collection of INPA / Environmental monitoring of ants (Hymenoptera: Formicidae) in the influence areas of Santo Antônio Hydroelectric Power-Plant in Rondônia, Brazil		en	Instituto Nacional de Pesquisas da Amazônia (INPA)	INPA	Instituto Nacional de Pesquisas da Amazônia - INPA / Invertebrate Collection
IlhaPedras:km4:2011:1	2011-09-06	7:00/12:00	Amazon rainforest	Winkler extractor	one winkler extractor for 24 hours	First campaign	square meter	1	one square meter of litter	South America	Brazil	BR	Rondônia	Porto Velho	Ilha Pedras, km 4	km 4	-64.36	-9.1036	2017-06-10	Invertebrate Collection of INPA / Environmental monitoring of ants (Hymenoptera: Formicidae) in the influence areas of Santo Antônio Hydroelectric Power-Plant in Rondônia, Brazil		en	Instituto Nacional de Pesquisas da Amazônia (INPA)	INPA	Instituto Nacional de Pesquisas da Amazônia - INPA / Invertebrate Collection
IlhaBúfalos:km1:2011:1	2011-09-04	7:00/12:00	Amazon rainforest	Winkler extractor	one winkler extractor for 24 hours	First campaign	square meter	1	one square meter of litter	South America	Brazil	BR	Rondônia	Porto Velho	Ilha Búfalos, km 1	km 1	-64.3	-9.09	2017-06-10	Invertebrate Collection of INPA / Environmental monitoring of ants (Hymenoptera: Formicidae) in the influence areas of Santo Antônio Hydroelectric Power-Plant in Rondônia, Brazil		en	Instituto Nacional de Pesquisas da Amazônia (INPA)	INPA	Instituto Nacional de Pesquisas da Amazônia - INPA / Invertebrate Collection
IlhaPedras:km0.5:2011:1	2011-09-06	7:00/12:00	Amazon rainforest	Winkler extractor	one winkler extractor for 24 hours	First campaign	square meter	1	one square meter of litter	South America	Brazil	BR	Rondônia	Porto Velho	Ilha Pedras, km 0.5	km 0.5	-64.36	-9.1036	2017-06-10	Invertebrate Collection of INPA / Environmental monitoring of ants (Hymenoptera: Formicidae) in the influence areas of Santo Antônio Hydroelectric Power-Plant in Rondônia, Brazil		en	Instituto Nacional de Pesquisas da Amazônia (INPA)	INPA	Instituto Nacional de Pesquisas da Amazônia - INPA / Invertebrate Collection
Morrinhos:Km0:2011:1	2011-09-02	7:00/12:00	Amazon rainforest	Winkler extractor	one winkler extractor for 24 hours	First campaign	square meter	1	one square meter of litter	South America	Brazil	BR	Rondônia	Porto Velho	Morrinhos, km 0	km 0	-64.11	-8.59	2017-06-10	Invertebrate Collection of INPA / Environmental monitoring of ants (Hymenoptera: Formicidae) in the influence areas of Santo Antônio Hydroelectric Power-Plant in Rondônia, Brazil		en	Instituto Nacional de Pesquisas da Amazônia (INPA)	INPA	Instituto Nacional de Pesquisas da Amazônia - INPA / Invertebrate Collection
IlhaPedras:km3:2011:1	2011-09-06	7:00/12:00	Amazon rainforest	Winkler extractor	one winkler extractor for 24 hours	First campaign	square meter	1	one square meter of litter	South America	Brazil	BR	Rondônia	Porto Velho	Ilha Pedras, km 3	km 3	-64.36	-9.1036	2017-06-10	Invertebrate Collection of INPA / Environmental monitoring of ants (Hymenoptera: Formicidae) in the influence areas of Santo Antônio Hydroelectric Power-Plant in Rondônia, Brazil		en	Instituto Nacional de Pesquisas da Amazônia (INPA)	INPA	Instituto Nacional de Pesquisas da Amazônia - INPA / Invertebrate Collection
Morrinhos:Km1:2011:1	2011-09-02	7:00/12:00	Amazon rainforest	Winkler extractor	one winkler extractor for 24 hours	First campaign	square meter	1	one square meter of litter	South America	Brazil	BR	Rondônia	Porto Velho	Morrinhos, km 1	km 1	-64.11	-8.59	2017-06-10	Invertebrate Collection of INPA / Environmental monitoring of ants (Hymenoptera: Formicidae) in the influence areas of Santo Antônio Hydroelectric Power-Plant in Rondônia, Brazil		en	Instituto Nacional de Pesquisas da Amazônia (INPA)	INPA	Instituto Nacional de Pesquisas da Amazônia - INPA / Invertebrate Collection
Jaci-ParanáMD:Km0.5:2011:1	2011-09-09	7:00/12:00	Amazon rainforest	Winkler extractor	one winkler extractor for 24 hours	First campaign	square meter	1	one square meter of litter	South America	Brazil	BR	Rondônia	Porto Velho	Jaci-Paraná - MD, km 0.5	km 0.5	-64.23	-9.25	2017-06-10	Invertebrate Collection of INPA / Environmental monitoring of ants (Hymenoptera: Formicidae) in the influence areas of Santo Antônio Hydroelectric Power-Plant in Rondônia, Brazil		en	Instituto Nacional de Pesquisas da Amazônia (INPA)	INPA	Instituto Nacional de Pesquisas da Amazônia - INPA / Invertebrate Collection
Morrinhos:Km4:2011:1	2011-09-02	7:00/12:00	Amazon rainforest	Winkler extractor	one winkler extractor for 24 hours	First campaign	square meter	1	one square meter of litter	South America	Brazil	BR	Rondônia	Porto Velho	Morrinhos, km 4	km 4	-64.11	-8.59	2017-06-10	Invertebrate Collection of INPA / Environmental monitoring of ants (Hymenoptera: Formicidae) in the influence areas of Santo Antônio Hydroelectric Power-Plant in Rondônia, Brazil		en	Instituto Nacional de Pesquisas da Amazônia (INPA)	INPA	Instituto Nacional de Pesquisas da Amazônia - INPA / Invertebrate Collection
IlhaBúfalos:Km1:2011:2	2011-11-04	7:00/12:00	Amazon rainforest	Winkler extractor	one winkler extractor for 24 hours	Second campaign	square meter	1	one square meter of litter	South America	Brazil	BR	Rondônia	Porto Velho	Ilha Búfalos, km 1	km 1	-64.3	-9.09	2017-06-10	Invertebrate Collection of INPA / Environmental monitoring of ants (Hymenoptera: Formicidae) in the influence areas of Santo Antônio Hydroelectric Power-Plant in Rondônia, Brazil		en	Instituto Nacional de Pesquisas da Amazônia (INPA)	INPA	Instituto Nacional de Pesquisas da Amazônia - INPA / Invertebrate Collection
IlhaBúfalos:Km2:2011:2	2011-11-04	7:00/12:00	Amazon rainforest	Winkler extractor	one winkler extractor for 24 hours	Second campaign	square meter	1	one square meter of litter	South America	Brazil	BR	Rondônia	Porto Velho	Ilha Búfalos, km 2	km 2	-64.3	-9.09	2017-06-10	Invertebrate Collection of INPA / Environmental monitoring of ants (Hymenoptera: Formicidae) in the influence areas of Santo Antônio Hydroelectric Power-Plant in Rondônia, Brazil		en	Instituto Nacional de Pesquisas da Amazônia (INPA)	INPA	Instituto Nacional de Pesquisas da Amazônia - INPA / Invertebrate Collection
IlhaBúfalos:Km3:2011:2	2011-11-04	7:00/12:00	Amazon rainforest	Winkler extractor	one winkler extractor for 24 hours	Second campaign	square meter	1	one square meter of litter	South America	Brazil	BR	Rondônia	Porto Velho	Ilha Búfalos, km 3	km 3	-64.3	-9.09	2017-06-10	Invertebrate Collection of INPA / Environmental monitoring of ants (Hymenoptera: Formicidae) in the influence areas of Santo Antônio Hydroelectric Power-Plant in Rondônia, Brazil		en	Instituto Nacional de Pesquisas da Amazônia (INPA)	INPA	Instituto Nacional de Pesquisas da Amazônia - INPA / Invertebrate Collection
Teotônio:Km0:2011:2	2011-11-30	7:00/12:00	Amazon rainforest	Winkler extractor	one winkler extractor for 24 hours	Second campaign	square meter	1	one square meter of litter	South America	Brazil	BR	Rondônia	Porto Velho	Teotônio, km 0	km 0	-64.3	-8.5028	2017-06-10	Invertebrate Collection of INPA / Environmental monitoring of ants (Hymenoptera: Formicidae) in the influence areas of Santo Antônio Hydroelectric Power-Plant in Rondônia, Brazil		en	Instituto Nacional de Pesquisas da Amazônia (INPA)	INPA	Instituto Nacional de Pesquisas da Amazônia - INPA / Invertebrate Collection
IlhaPedras:Km2:2011:2	2011-11-21	7:00/12:00	Amazon rainforest	Winkler extractor	one winkler extractor for 24 hours	Second campaign	square meter	1	one square meter of litter	South America	Brazil	BR	Rondônia	Porto Velho	Ilha Pedras, km 2	km 2	-64.36	-9.1036	2017-06-10	Invertebrate Collection of INPA / Environmental monitoring of ants (Hymenoptera: Formicidae) in the influence areas of Santo Antônio Hydroelectric Power-Plant in Rondônia, Brazil		en	Instituto Nacional de Pesquisas da Amazônia (INPA)	INPA	Instituto Nacional de Pesquisas da Amazônia - INPA / Invertebrate Collection
IlhaPedras:Km1:2011:2	2011-11-21	7:00/12:00	Amazon rainforest	Winkler extractor	one winkler extractor for 24 hours	Second campaign	square meter	1	one square meter of litter	South America	Brazil	BR	Rondônia	Porto Velho	Ilha Pedras, km 1	km 1	-64.36	-9.1036	2017-06-10	Invertebrate Collection of INPA / Environmental monitoring of ants (Hymenoptera: Formicidae) in the influence areas of Santo Antônio Hydroelectric Power-Plant in Rondônia, Brazil		en	Instituto Nacional de Pesquisas da Amazônia (INPA)	INPA	Instituto Nacional de Pesquisas da Amazônia - INPA / Invertebrate Collection
Jaci-ParanáMD:Km3:2011:2	2011-11-26	7:00/12:00	Amazon rainforest	Winkler extractor	one winkler extractor for 24 hours	Second campaign	square meter	1	one square meter of litter	South America	Brazil	BR	Rondônia	Porto Velho	Jaci-Paraná - MD, km 3	km 3	-64.23	-9.25	2017-06-10	Invertebrate Collection of INPA / Environmental monitoring of ants (Hymenoptera: Formicidae) in the influence areas of Santo Antônio Hydroelectric Power-Plant in Rondônia, Brazil		en	Instituto Nacional de Pesquisas da Amazônia (INPA)	INPA	Instituto Nacional de Pesquisas da Amazônia - INPA / Invertebrate Collection
Teotônio:Km3:2011:2	2011-11-30	7:00/12:00	Amazon rainforest	Winkler extractor	one winkler extractor for 24 hours	Second campaign	square meter	1	one square meter of litter	South America	Brazil	BR	Rondônia	Porto Velho	Teotônio, km 3	km 3	-64.3	-8.5028	2017-06-10	Invertebrate Collection of INPA / Environmental monitoring of ants (Hymenoptera: Formicidae) in the influence areas of Santo Antônio Hydroelectric Power-Plant in Rondônia, Brazil		en	Instituto Nacional de Pesquisas da Amazônia (INPA)	INPA	Instituto Nacional de Pesquisas da Amazônia - INPA / Invertebrate Collection
IlhaPedras:Km4:2011:2	2011-11-21	7:00/12:00	Amazon rainforest	Winkler extractor	one winkler extractor for 24 hours	Second campaign	square meter	1	one square meter of litter	South America	Brazil	BR	Rondônia	Porto Velho	Ilha Pedras, km 4	km 4	-64.36	-9.1036	2017-06-10	Invertebrate Collection of INPA / Environmental monitoring of ants (Hymenoptera: Formicidae) in the influence areas of Santo Antônio Hydroelectric Power-Plant in Rondônia, Brazil		en	Instituto Nacional de Pesquisas da Amazônia (INPA)	INPA	Instituto Nacional de Pesquisas da Amazônia - INPA / Invertebrate Collection
Jaci-ParanáMD:Km1:2011:2	2011-11-26	7:00/12:00	Amazon rainforest	Winkler extractor	one winkler extractor for 24 hours	Second campaign	square meter	1	one square meter of litter	South America	Brazil	BR	Rondônia	Porto Velho	Jaci-Paraná - MD, km 1	km 1	-64.23	-9.25	2017-06-10	Invertebrate Collection of INPA / Environmental monitoring of ants (Hymenoptera: Formicidae) in the influence areas of Santo Antônio Hydroelectric Power-Plant in Rondônia, Brazil		en	Instituto Nacional de Pesquisas da Amazônia (INPA)	INPA	Instituto Nacional de Pesquisas da Amazônia - INPA / Invertebrate Collection
Jaci-ParanáMD:Km0.5:2011:2	2011-11-26	7:00/12:00	Amazon rainforest	Winkler extractor	one winkler extractor for 24 hours	Second campaign	square meter	1	one square meter of litter	South America	Brazil	BR	Rondônia	Porto Velho	Jaci-Paraná - MD, km 0.5	km 0.5	-64.23	-9.25	2017-06-10	Invertebrate Collection of INPA / Environmental monitoring of ants (Hymenoptera: Formicidae) in the influence areas of Santo Antônio Hydroelectric Power-Plant in Rondônia, Brazil		en	Instituto Nacional de Pesquisas da Amazônia (INPA)	INPA	Instituto Nacional de Pesquisas da Amazônia - INPA / Invertebrate Collection
Teotônio:Km2:2011:2	2011-11-30	7:00/12:00	Amazon rainforest	Winkler extractor	one winkler extractor for 24 hours	Second campaign	square meter	1	one square meter of litter	South America	Brazil	BR	Rondônia	Porto Velho	Teotônio, km 2	km 2	-64.3	-8.5028	2017-06-10	Invertebrate Collection of INPA / Environmental monitoring of ants (Hymenoptera: Formicidae) in the influence areas of Santo Antônio Hydroelectric Power-Plant in Rondônia, Brazil		en	Instituto Nacional de Pesquisas da Amazônia (INPA)	INPA	Instituto Nacional de Pesquisas da Amazônia - INPA / Invertebrate Collection
Jaci-ParanáMD:Km4:2011:2	2011-11-26	7:00/12:00	Amazon rainforest	Winkler extractor	one winkler extractor for 24 hours	Second campaign	square meter	1	one square meter of litter	South America	Brazil	BR	Rondônia	Porto Velho	Jaci-Paraná - MD, km 4	km 4	-64.23	-9.25	2017-06-10	Invertebrate Collection of INPA / Environmental monitoring of ants (Hymenoptera: Formicidae) in the influence areas of Santo Antônio Hydroelectric Power-Plant in Rondônia, Brazil		en	Instituto Nacional de Pesquisas da Amazônia (INPA)	INPA	Instituto Nacional de Pesquisas da Amazônia - INPA / Invertebrate Collection
Jaci-ParanáMD:Km0:2011:2	2011-11-26	7:00/12:00	Amazon rainforest	Winkler extractor	one winkler extractor for 24 hours	Second campaign	square meter	1	one square meter of litter	South America	Brazil	BR	Rondônia	Porto Velho	Jaci-Paraná - MD, km 0	km 0	-64.23	-9.25	2017-06-10	Invertebrate Collection of INPA / Environmental monitoring of ants (Hymenoptera: Formicidae) in the influence areas of Santo Antônio Hydroelectric Power-Plant in Rondônia, Brazil		en	Instituto Nacional de Pesquisas da Amazônia (INPA)	INPA	Instituto Nacional de Pesquisas da Amazônia - INPA / Invertebrate Collection
Jaci-ParanáMD:Km2:2011:2	2011-11-26	7:00/12:00	Amazon rainforest	Winkler extractor	one winkler extractor for 24 hours	Second campaign	square meter	1	one square meter of litter	South America	Brazil	BR	Rondônia	Porto Velho	Jaci-Paraná - MD, km 2	km 2	-64.23	-9.25	2017-06-10	Invertebrate Collection of INPA / Environmental monitoring of ants (Hymenoptera: Formicidae) in the influence areas of Santo Antônio Hydroelectric Power-Plant in Rondônia, Brazil		en	Instituto Nacional de Pesquisas da Amazônia (INPA)	INPA	Instituto Nacional de Pesquisas da Amazônia - INPA / Invertebrate Collection
IlhaBúfalos:Km0.5:2011:2	2011-11-19	7:00/12:00	Amazon rainforest	Winkler extractor	one winkler extractor for 24 hours	Second campaign	square meter	1	one square meter of litter	South America	Brazil	BR	Rondônia	Porto Velho	Ilha Búfalos, km 0.5	km 0.5	-64.3	-9.09	2017-06-10	Invertebrate Collection of INPA / Environmental monitoring of ants (Hymenoptera: Formicidae) in the influence areas of Santo Antônio Hydroelectric Power-Plant in Rondônia, Brazil		en	Instituto Nacional de Pesquisas da Amazônia (INPA)	INPA	Instituto Nacional de Pesquisas da Amazônia - INPA / Invertebrate Collection
IlhaPedras:Km0.5:2011:2	2011-11-21	7:00/12:00	Amazon rainforest	Winkler extractor	one winkler extractor for 24 hours	Second campaign	square meter	1	one square meter of litter	South America	Brazil	BR	Rondônia	Porto Velho	Ilha Pedras, km 0.5	km 0.5	-64.36	-9.1036	2017-06-10	Invertebrate Collection of INPA / Environmental monitoring of ants (Hymenoptera: Formicidae) in the influence areas of Santo Antônio Hydroelectric Power-Plant in Rondônia, Brazil		en	Instituto Nacional de Pesquisas da Amazônia (INPA)	INPA	Instituto Nacional de Pesquisas da Amazônia - INPA / Invertebrate Collection
IlhaBúfalos:Km4:2011:2	2011-11-19	7:00/12:00	Amazon rainforest	Winkler extractor	one winkler extractor for 24 hours	Second campaign	square meter	1	one square meter of litter	South America	Brazil	BR	Rondônia	Porto Velho	Ilha Búfalos, km 4	km 4	-64.3	-9.09	2017-06-10	Invertebrate Collection of INPA / Environmental monitoring of ants (Hymenoptera: Formicidae) in the influence areas of Santo Antônio Hydroelectric Power-Plant in Rondônia, Brazil		en	Instituto Nacional de Pesquisas da Amazônia (INPA)	INPA	Instituto Nacional de Pesquisas da Amazônia - INPA / Invertebrate Collection
Teotônio:Km0.5:2011:2	2011-11-30	7:00/12:00	Amazon rainforest	Winkler extractor	one winkler extractor for 24 hours	Second campaign	square meter	1	one square meter of litter	South America	Brazil	BR	Rondônia	Porto Velho	Teotônio, km 0.5	km 0.5	-64.3	-8.5028	2017-06-10	Invertebrate Collection of INPA / Environmental monitoring of ants (Hymenoptera: Formicidae) in the influence areas of Santo Antônio Hydroelectric Power-Plant in Rondônia, Brazil		en	Instituto Nacional de Pesquisas da Amazônia (INPA)	INPA	Instituto Nacional de Pesquisas da Amazônia - INPA / Invertebrate Collection
IlhaPedras:Km3:2011:2	2011-11-21	7:00/12:00	Amazon rainforest	Winkler extractor	one winkler extractor for 24 hours	Second campaign	square meter	1	one square meter of litter	South America	Brazil	BR	Rondônia	Porto Velho	Ilha Pedras, km 3	km 3	-64.36	-9.1036	2017-06-10	Invertebrate Collection of INPA / Environmental monitoring of ants (Hymenoptera: Formicidae) in the influence areas of Santo Antônio Hydroelectric Power-Plant in Rondônia, Brazil		en	Instituto Nacional de Pesquisas da Amazônia (INPA)	INPA	Instituto Nacional de Pesquisas da Amazônia - INPA / Invertebrate Collection
IlhaPedras:Km0:2011:2	2011-11-21	7:00/12:00	Amazon rainforest	Winkler extractor	one winkler extractor for 24 hours	Second campaign	square meter	1	one square meter of litter	South America	Brazil	BR	Rondônia	Porto Velho	Ilha Pedras, km 0	km 0	-64.36	-9.1036	2017-06-10	Invertebrate Collection of INPA / Environmental monitoring of ants (Hymenoptera: Formicidae) in the influence areas of Santo Antônio Hydroelectric Power-Plant in Rondônia, Brazil		en	Instituto Nacional de Pesquisas da Amazônia (INPA)	INPA	Instituto Nacional de Pesquisas da Amazônia - INPA / Invertebrate Collection
IlhaPedras:Km3:2012:3	2012-03-01	7:00/12:00	Amazon rainforest	Winkler extractor	one winkler extractor for 24 hours	Third campaign	square meter	1	one square meter of litter	South America	Brazil	BR	Rondônia	Porto Velho	Ilha Pedras, km 3	km 3	-64.36	-9.1036	2017-06-10	Invertebrate Collection of INPA / Environmental monitoring of ants (Hymenoptera: Formicidae) in the influence areas of Santo Antônio Hydroelectric Power-Plant in Rondônia, Brazil		en	Instituto Nacional de Pesquisas da Amazônia (INPA)	INPA	Instituto Nacional de Pesquisas da Amazônia - INPA / Invertebrate Collection
IlhaPedras:Km2:2012:3	2012-03-01	7:00/12:00	Amazon rainforest	Winkler extractor	one winkler extractor for 24 hours	Third campaign	square meter	1	one square meter of litter	South America	Brazil	BR	Rondônia	Porto Velho	Ilha Pedras, km 2	km 2	-64.36	-9.1036	2017-06-10	Invertebrate Collection of INPA / Environmental monitoring of ants (Hymenoptera: Formicidae) in the influence areas of Santo Antônio Hydroelectric Power-Plant in Rondônia, Brazil		en	Instituto Nacional de Pesquisas da Amazônia (INPA)	INPA	Instituto Nacional de Pesquisas da Amazônia - INPA / Invertebrate Collection
Jaci-ParanáMD:Km4:2012:3	2012-03-08	7:00/12:00	Amazon rainforest	Winkler extractor	one winkler extractor for 24 hours	Third campaign	square meter	1	one square meter of litter	South America	Brazil	BR	Rondônia	Porto Velho	Jaci-Paraná - MD, km 4	km 4	-64.23	-9.25	2017-06-10	Invertebrate Collection of INPA / Environmental monitoring of ants (Hymenoptera: Formicidae) in the influence areas of Santo Antônio Hydroelectric Power-Plant in Rondônia, Brazil		en	Instituto Nacional de Pesquisas da Amazônia (INPA)	INPA	Instituto Nacional de Pesquisas da Amazônia - INPA / Invertebrate Collection
Jaci-ParanáMD:Km3:2012:3	2012-03-08	7:00/12:00	Amazon rainforest	Winkler extractor	one winkler extractor for 24 hours	Third campaign	square meter	1	one square meter of litter	South America	Brazil	BR	Rondônia	Porto Velho	Jaci-Paraná - MD, km 3	km 3	-64.23	-9.25	2017-06-10	Invertebrate Collection of INPA / Environmental monitoring of ants (Hymenoptera: Formicidae) in the influence areas of Santo Antônio Hydroelectric Power-Plant in Rondônia, Brazil		en	Instituto Nacional de Pesquisas da Amazônia (INPA)	INPA	Instituto Nacional de Pesquisas da Amazônia - INPA / Invertebrate Collection
Jaci-ParanáMD:Km2:2012:3	2012-03-08	7:00/12:00	Amazon rainforest	Winkler extractor	one winkler extractor for 24 hours	Third campaign	square meter	1	one square meter of litter	South America	Brazil	BR	Rondônia	Porto Velho	Jaci-Paraná - MD, km 2	km 2	-64.23	-9.25	2017-06-10	Invertebrate Collection of INPA / Environmental monitoring of ants (Hymenoptera: Formicidae) in the influence areas of Santo Antônio Hydroelectric Power-Plant in Rondônia, Brazil		en	Instituto Nacional de Pesquisas da Amazônia (INPA)	INPA	Instituto Nacional de Pesquisas da Amazônia - INPA / Invertebrate Collection
Jaci-ParanáMD:Km0:2012:3	2012-03-08	7:00/12:00	Amazon rainforest	Winkler extractor	one winkler extractor for 24 hours	Third campaign	square meter	1	one square meter of litter	South America	Brazil	BR	Rondônia	Porto Velho	Jaci-Paraná - MD, km 0	km 0	-64.23	-9.25	2017-06-10	Invertebrate Collection of INPA / Environmental monitoring of ants (Hymenoptera: Formicidae) in the influence areas of Santo Antônio Hydroelectric Power-Plant in Rondônia, Brazil		en	Instituto Nacional de Pesquisas da Amazônia (INPA)	INPA	Instituto Nacional de Pesquisas da Amazônia - INPA / Invertebrate Collection
Teotônio:Km3:2012:3	2012-03-12	7:00/12:00	Amazon rainforest	Winkler extractor	one winkler extractor for 24 hours	Third campaign	square meter	1	one square meter of litter	South America	Brazil	BR	Rondônia	Porto Velho	Teotônio, km 3	km 3	-64.3	-8.5028	2017-06-10	Invertebrate Collection of INPA / Environmental monitoring of ants (Hymenoptera: Formicidae) in the influence areas of Santo Antônio Hydroelectric Power-Plant in Rondônia, Brazil		en	Instituto Nacional de Pesquisas da Amazônia (INPA)	INPA	Instituto Nacional de Pesquisas da Amazônia - INPA / Invertebrate Collection
IlhaPedras:Km1:2012:3	2012-03-01	7:00/12:00	Amazon rainforest	Winkler extractor	one winkler extractor for 24 hours	Third campaign	square meter	1	one square meter of litter	South America	Brazil	BR	Rondônia	Porto Velho	Ilha Pedras, km 1	km 1	-64.36	-9.1036	2017-06-10	Invertebrate Collection of INPA / Environmental monitoring of ants (Hymenoptera: Formicidae) in the influence areas of Santo Antônio Hydroelectric Power-Plant in Rondônia, Brazil		en	Instituto Nacional de Pesquisas da Amazônia (INPA)	INPA	Instituto Nacional de Pesquisas da Amazônia - INPA / Invertebrate Collection
IlhaPedras:Km4:2012:3	2012-03-01	7:00/12:00	Amazon rainforest	Winkler extractor	one winkler extractor for 24 hours	Third campaign	square meter	1	one square meter of litter	South America	Brazil	BR	Rondônia	Porto Velho	Ilha Pedras, km 4	km 4	-64.36	-9.1036	2017-06-10	Invertebrate Collection of INPA / Environmental monitoring of ants (Hymenoptera: Formicidae) in the influence areas of Santo Antônio Hydroelectric Power-Plant in Rondônia, Brazil		en	Instituto Nacional de Pesquisas da Amazônia (INPA)	INPA	Instituto Nacional de Pesquisas da Amazônia - INPA / Invertebrate Collection
Teotônio:Km4:2012:3	2012-03-12	7:00/12:00	Amazon rainforest	Winkler extractor	one winkler extractor for 24 hours	Third campaign	square meter	1	one square meter of litter	South America	Brazil	BR	Rondônia	Porto Velho	Teotônio, km 4	km 4	-64.3	-8.5028	2017-06-10	Invertebrate Collection of INPA / Environmental monitoring of ants (Hymenoptera: Formicidae) in the influence areas of Santo Antônio Hydroelectric Power-Plant in Rondônia, Brazil		en	Instituto Nacional de Pesquisas da Amazônia (INPA)	INPA	Instituto Nacional de Pesquisas da Amazônia - INPA / Invertebrate Collection
IlhaPedras:Km0.5:2012:3	2012-03-01	7:00/12:00	Amazon rainforest	Winkler extractor	one winkler extractor for 24 hours	Third campaign	square meter	1	one square meter of litter	South America	Brazil	BR	Rondônia	Porto Velho	Ilha Pedras, km 0.5	km 0.5	-64.36	-9.1036	2017-06-10	Invertebrate Collection of INPA / Environmental monitoring of ants (Hymenoptera: Formicidae) in the influence areas of Santo Antônio Hydroelectric Power-Plant in Rondônia, Brazil		en	Instituto Nacional de Pesquisas da Amazônia (INPA)	INPA	Instituto Nacional de Pesquisas da Amazônia - INPA / Invertebrate Collection
IlhaBúfalos:Km3:2012:3	2012-03-04	7:00/12:00	Amazon rainforest	Winkler extractor	one winkler extractor for 24 hours	Third campaign	square meter	1	one square meter of litter	South America	Brazil	BR	Rondônia	Porto Velho	Ilha Búfalos, km 3	km 3	-64.3	-9.09	2017-06-10	Invertebrate Collection of INPA / Environmental monitoring of ants (Hymenoptera: Formicidae) in the influence areas of Santo Antônio Hydroelectric Power-Plant in Rondônia, Brazil		en	Instituto Nacional de Pesquisas da Amazônia (INPA)	INPA	Instituto Nacional de Pesquisas da Amazônia - INPA / Invertebrate Collection
Teotônio:Km0:2012:3	2012-03-12	7:00/12:00	Amazon rainforest	Winkler extractor	one winkler extractor for 24 hours	Third campaign	square meter	1	one square meter of litter	South America	Brazil	BR	Rondônia	Porto Velho	Teotônio, km 0	km 0	-64.3	-8.5028	2017-06-10	Invertebrate Collection of INPA / Environmental monitoring of ants (Hymenoptera: Formicidae) in the influence areas of Santo Antônio Hydroelectric Power-Plant in Rondônia, Brazil		en	Instituto Nacional de Pesquisas da Amazônia (INPA)	INPA	Instituto Nacional de Pesquisas da Amazônia - INPA / Invertebrate Collection
Jaci-ParanáMD:Km1:2012:3	2012-03-08	7:00/12:00	Amazon rainforest	Winkler extractor	one winkler extractor for 24 hours	Third campaign	square meter	1	one square meter of litter	South America	Brazil	BR	Rondônia	Porto Velho	Jaci-Paraná - MD, km 1	km 1	-64.23	-9.25	2017-06-10	Invertebrate Collection of INPA / Environmental monitoring of ants (Hymenoptera: Formicidae) in the influence areas of Santo Antônio Hydroelectric Power-Plant in Rondônia, Brazil		en	Instituto Nacional de Pesquisas da Amazônia (INPA)	INPA	Instituto Nacional de Pesquisas da Amazônia - INPA / Invertebrate Collection
Jaci-ParanáMD:Km0.5:2012:3	2012-03-08	7:00/12:00	Amazon rainforest	Winkler extractor	one winkler extractor for 24 hours	Third campaign	square meter	1	one square meter of litter	South America	Brazil	BR	Rondônia	Porto Velho	Jaci-Paraná - MD, km 0.5	km 0.5	-64.23	-9.25	2017-06-10	Invertebrate Collection of INPA / Environmental monitoring of ants (Hymenoptera: Formicidae) in the influence areas of Santo Antônio Hydroelectric Power-Plant in Rondônia, Brazil		en	Instituto Nacional de Pesquisas da Amazônia (INPA)	INPA	Instituto Nacional de Pesquisas da Amazônia - INPA / Invertebrate Collection
IlhaBúfalos:Km0.5:2012:3	2012-03-04	7:00/12:00	Amazon rainforest	Winkler extractor	one winkler extractor for 24 hours	Third campaign	square meter	1	one square meter of litter	South America	Brazil	BR	Rondônia	Porto Velho	Ilha Búfalos, km 0.5	km 0.5	-64.3	-9.09	2017-06-10	Invertebrate Collection of INPA / Environmental monitoring of ants (Hymenoptera: Formicidae) in the influence areas of Santo Antônio Hydroelectric Power-Plant in Rondônia, Brazil		en	Instituto Nacional de Pesquisas da Amazônia (INPA)	INPA	Instituto Nacional de Pesquisas da Amazônia - INPA / Invertebrate Collection
IlhaBúfalos:Km4:2012:3	2012-03-04	7:00/12:00	Amazon rainforest	Winkler extractor	one winkler extractor for 24 hours	Third campaign	square meter	1	one square meter of litter	South America	Brazil	BR	Rondônia	Porto Velho	Ilha Búfalos, km 4	km 4	-64.3	-9.09	2017-06-10	Invertebrate Collection of INPA / Environmental monitoring of ants (Hymenoptera: Formicidae) in the influence areas of Santo Antônio Hydroelectric Power-Plant in Rondônia, Brazil		en	Instituto Nacional de Pesquisas da Amazônia (INPA)	INPA	Instituto Nacional de Pesquisas da Amazônia - INPA / Invertebrate Collection
IlhaBúfalos:Km0:2012:3	2012-03-04	7:00/12:00	Amazon rainforest	Winkler extractor	one winkler extractor for 24 hours	Third campaign	square meter	1	one square meter of litter	South America	Brazil	BR	Rondônia	Porto Velho	Ilha Búfalos, km 0	km 0	-64.3	-9.09	2017-06-10	Invertebrate Collection of INPA / Environmental monitoring of ants (Hymenoptera: Formicidae) in the influence areas of Santo Antônio Hydroelectric Power-Plant in Rondônia, Brazil		en	Instituto Nacional de Pesquisas da Amazônia (INPA)	INPA	Instituto Nacional de Pesquisas da Amazônia - INPA / Invertebrate Collection
Teotônio:Km2:2012:3	2012-03-12	7:00/12:00	Amazon rainforest	Winkler extractor	one winkler extractor for 24 hours	Third campaign	square meter	1	one square meter of litter	South America	Brazil	BR	Rondônia	Porto Velho	Teotônio, km 2	km 2	-64.3	-8.5028	2017-06-10	Invertebrate Collection of INPA / Environmental monitoring of ants (Hymenoptera: Formicidae) in the influence areas of Santo Antônio Hydroelectric Power-Plant in Rondônia, Brazil		en	Instituto Nacional de Pesquisas da Amazônia (INPA)	INPA	Instituto Nacional de Pesquisas da Amazônia - INPA / Invertebrate Collection
Teotônio:Km0.5:2012:3	2012-03-12	7:00/12:00	Amazon rainforest	Winkler extractor	one winkler extractor for 24 hours	Third campaign	square meter	1	one square meter of litter	South America	Brazil	BR	Rondônia	Porto Velho	Teotônio, km 0.5	km 0.5	-64.3	-8.5028	2017-06-10	Invertebrate Collection of INPA / Environmental monitoring of ants (Hymenoptera: Formicidae) in the influence areas of Santo Antônio Hydroelectric Power-Plant in Rondônia, Brazil		en	Instituto Nacional de Pesquisas da Amazônia (INPA)	INPA	Instituto Nacional de Pesquisas da Amazônia - INPA / Invertebrate Collection
IlhaBúfalos:Km1:2012:3	2012-03-04	7:00/12:00	Amazon rainforest	Winkler extractor	one winkler extractor for 24 hours	Third campaign	square meter	1	one square meter of litter	South America	Brazil	BR	Rondônia	Porto Velho	Ilha Búfalos, km 1	km 1	-64.3	-9.09	2017-06-10	Invertebrate Collection of INPA / Environmental monitoring of ants (Hymenoptera: Formicidae) in the influence areas of Santo Antônio Hydroelectric Power-Plant in Rondônia, Brazil		en	Instituto Nacional de Pesquisas da Amazônia (INPA)	INPA	Instituto Nacional de Pesquisas da Amazônia - INPA / Invertebrate Collection
IlhaBúfalos:Km2:2012:3	2012-03-04	7:00/12:00	Amazon rainforest	Winkler extractor	one winkler extractor for 24 hours	Third campaign	square meter	1	one square meter of litter	South America	Brazil	BR	Rondônia	Porto Velho	Ilha Búfalos, km 2	km 2	-64.3	-9.09	2017-06-10	Invertebrate Collection of INPA / Environmental monitoring of ants (Hymenoptera: Formicidae) in the influence areas of Santo Antônio Hydroelectric Power-Plant in Rondônia, Brazil		en	Instituto Nacional de Pesquisas da Amazônia (INPA)	INPA	Instituto Nacional de Pesquisas da Amazônia - INPA / Invertebrate Collection
IlhaPedras:Km1:2012:4	2012-06-04	7:00/12:00	Amazon rainforest	Winkler extractor	one winkler extractor for 24 hours	Fourth campaign	square meter	1	one square meter of litter	South America	Brazil	BR	Rondônia	Porto Velho	Ilha Pedras, km 1	km 1	-64.36	-9.1036	2017-06-10	Invertebrate Collection of INPA / Environmental monitoring of ants (Hymenoptera: Formicidae) in the influence areas of Santo Antônio Hydroelectric Power-Plant in Rondônia, Brazil		en	Instituto Nacional de Pesquisas da Amazônia (INPA)	INPA	Instituto Nacional de Pesquisas da Amazônia - INPA / Invertebrate Collection
Teotônio:Km0.5:2012:4	2012-06-09	7:00/12:00	Amazon rainforest	Winkler extractor	one winkler extractor for 24 hours	Fourth campaign	square meter	1	one square meter of litter	South America	Brazil	BR	Rondônia	Porto Velho	Teotônio, km 0.5	km 0.5	-64.3	-8.5028	2017-06-10	Invertebrate Collection of INPA / Environmental monitoring of ants (Hymenoptera: Formicidae) in the influence areas of Santo Antônio Hydroelectric Power-Plant in Rondônia, Brazil		en	Instituto Nacional de Pesquisas da Amazônia (INPA)	INPA	Instituto Nacional de Pesquisas da Amazônia - INPA / Invertebrate Collection
Jaci-ParanáMD:Km3:2012:4	2012-06-06	7:00/12:00	Amazon rainforest	Winkler extractor	one winkler extractor for 24 hours	Fourth campaign	square meter	1	one square meter of litter	South America	Brazil	BR	Rondônia	Porto Velho	Jaci-Paraná - MD, km 3	km 3	-64.23	-9.25	2017-06-10	Invertebrate Collection of INPA / Environmental monitoring of ants (Hymenoptera: Formicidae) in the influence areas of Santo Antônio Hydroelectric Power-Plant in Rondônia, Brazil		en	Instituto Nacional de Pesquisas da Amazônia (INPA)	INPA	Instituto Nacional de Pesquisas da Amazônia - INPA / Invertebrate Collection
IlhaBúfalos:Km0.5:2012:4	2012-06-01	7:00/12:00	Amazon rainforest	Winkler extractor	one winkler extractor for 24 hours	Fourth campaign	square meter	1	one square meter of litter	South America	Brazil	BR	Rondônia	Porto Velho	Ilha Búfalos, km 0.5	km 0.5	-64.3	-9.09	2017-06-10	Invertebrate Collection of INPA / Environmental monitoring of ants (Hymenoptera: Formicidae) in the influence areas of Santo Antônio Hydroelectric Power-Plant in Rondônia, Brazil		en	Instituto Nacional de Pesquisas da Amazônia (INPA)	INPA	Instituto Nacional de Pesquisas da Amazônia - INPA / Invertebrate Collection
Teotônio:Km3:2012:4	2012-06-09	7:00/12:00	Amazon rainforest	Winkler extractor	one winkler extractor for 24 hours	Fourth campaign	square meter	1	one square meter of litter	South America	Brazil	BR	Rondônia	Porto Velho	Teotônio, km 3	km 3	-64.3	-8.5028	2017-06-10	Invertebrate Collection of INPA / Environmental monitoring of ants (Hymenoptera: Formicidae) in the influence areas of Santo Antônio Hydroelectric Power-Plant in Rondônia, Brazil		en	Instituto Nacional de Pesquisas da Amazônia (INPA)	INPA	Instituto Nacional de Pesquisas da Amazônia - INPA / Invertebrate Collection
Teotônio:Km0:2012:4	2012-06-09	7:00/12:00	Amazon rainforest	Winkler extractor	one winkler extractor for 24 hours	Fourth campaign	square meter	1	one square meter of litter	South America	Brazil	BR	Rondônia	Porto Velho	Teotônio, km 0	km 0	-64.3	-8.5028	2017-06-10	Invertebrate Collection of INPA / Environmental monitoring of ants (Hymenoptera: Formicidae) in the influence areas of Santo Antônio Hydroelectric Power-Plant in Rondônia, Brazil		en	Instituto Nacional de Pesquisas da Amazônia (INPA)	INPA	Instituto Nacional de Pesquisas da Amazônia - INPA / Invertebrate Collection
IlhaBúfalos:Km1:2012:4	2012-06-01	7:00/12:00	Amazon rainforest	Winkler extractor	one winkler extractor for 24 hours	Fourth campaign	square meter	1	one square meter of litter	South America	Brazil	BR	Rondônia	Porto Velho	Ilha Búfalos, km 1	km 1	-64.3	-9.09	2017-06-10	Invertebrate Collection of INPA / Environmental monitoring of ants (Hymenoptera: Formicidae) in the influence areas of Santo Antônio Hydroelectric Power-Plant in Rondônia, Brazil		en	Instituto Nacional de Pesquisas da Amazônia (INPA)	INPA	Instituto Nacional de Pesquisas da Amazônia - INPA / Invertebrate Collection
Jaci-ParanáMD:Km1:2012:4	2012-06-06	7:00/12:00	Amazon rainforest	Winkler extractor	one winkler extractor for 24 hours	Fourth campaign	square meter	1	one square meter of litter	South America	Brazil	BR	Rondônia	Porto Velho	Jaci-Paraná - MD, km 1	km 1	-64.23	-9.25	2017-06-10	Invertebrate Collection of INPA / Environmental monitoring of ants (Hymenoptera: Formicidae) in the influence areas of Santo Antônio Hydroelectric Power-Plant in Rondônia, Brazil		en	Instituto Nacional de Pesquisas da Amazônia (INPA)	INPA	Instituto Nacional de Pesquisas da Amazônia - INPA / Invertebrate Collection
Jaci-ParanáMD:Km4:2012:4	2012-06-06	7:00/12:00	Amazon rainforest	Winkler extractor	one winkler extractor for 24 hours	Fourth campaign	square meter	1	one square meter of litter	South America	Brazil	BR	Rondônia	Porto Velho	Jaci-Paraná - MD, km 4	km 4	-64.23	-9.25	2017-06-10	Invertebrate Collection of INPA / Environmental monitoring of ants (Hymenoptera: Formicidae) in the influence areas of Santo Antônio Hydroelectric Power-Plant in Rondônia, Brazil		en	Instituto Nacional de Pesquisas da Amazônia (INPA)	INPA	Instituto Nacional de Pesquisas da Amazônia - INPA / Invertebrate Collection
Teotônio:Km4:2012:4	2012-06-09	7:00/12:00	Amazon rainforest	Winkler extractor	one winkler extractor for 24 hours	Fourth campaign	square meter	1	one square meter of litter	South America	Brazil	BR	Rondônia	Porto Velho	Teotônio, km 4	km 4	-64.3	-8.5028	2017-06-10	Invertebrate Collection of INPA / Environmental monitoring of ants (Hymenoptera: Formicidae) in the influence areas of Santo Antônio Hydroelectric Power-Plant in Rondônia, Brazil		en	Instituto Nacional de Pesquisas da Amazônia (INPA)	INPA	Instituto Nacional de Pesquisas da Amazônia - INPA / Invertebrate Collection
IlhaPedras:Km2:2012:4	2012-06-04	7:00/12:00	Amazon rainforest	Winkler extractor	one winkler extractor for 24 hours	Fourth campaign	square meter	1	one square meter of litter	South America	Brazil	BR	Rondônia	Porto Velho	Ilha Pedras, km 2	km 2	-64.36	-9.1036	2017-06-10	Invertebrate Collection of INPA / Environmental monitoring of ants (Hymenoptera: Formicidae) in the influence areas of Santo Antônio Hydroelectric Power-Plant in Rondônia, Brazil		en	Instituto Nacional de Pesquisas da Amazônia (INPA)	INPA	Instituto Nacional de Pesquisas da Amazônia - INPA / Invertebrate Collection
IlhaPedras:Km4:2012:4	2012-06-04	7:00/12:00	Amazon rainforest	Winkler extractor	one winkler extractor for 24 hours	Fourth campaign	square meter	1	one square meter of litter	South America	Brazil	BR	Rondônia	Porto Velho	Ilha Pedras, km 4	km 4	-64.36	-9.1036	2017-06-10	Invertebrate Collection of INPA / Environmental monitoring of ants (Hymenoptera: Formicidae) in the influence areas of Santo Antônio Hydroelectric Power-Plant in Rondônia, Brazil		en	Instituto Nacional de Pesquisas da Amazônia (INPA)	INPA	Instituto Nacional de Pesquisas da Amazônia - INPA / Invertebrate Collection
Jaci-ParanáMD:Km0:2012:4	2012-06-06	7:00/12:00	Amazon rainforest	Winkler extractor	one winkler extractor for 24 hours	Fourth campaign	square meter	1	one square meter of litter	South America	Brazil	BR	Rondônia	Porto Velho	Jaci-Paraná - MD, km 0	km 0	-64.23	-9.25	2017-06-10	Invertebrate Collection of INPA / Environmental monitoring of ants (Hymenoptera: Formicidae) in the influence areas of Santo Antônio Hydroelectric Power-Plant in Rondônia, Brazil		en	Instituto Nacional de Pesquisas da Amazônia (INPA)	INPA	Instituto Nacional de Pesquisas da Amazônia - INPA / Invertebrate Collection
Jaci-ParanáMD:Km2:2012:4	2012-06-06	7:00/12:00	Amazon rainforest	Winkler extractor	one winkler extractor for 24 hours	Fourth campaign	square meter	1	one square meter of litter	South America	Brazil	BR	Rondônia	Porto Velho	Jaci-Paraná - MD, km 2	km 2	-64.23	-9.25	2017-06-10	Invertebrate Collection of INPA / Environmental monitoring of ants (Hymenoptera: Formicidae) in the influence areas of Santo Antônio Hydroelectric Power-Plant in Rondônia, Brazil		en	Instituto Nacional de Pesquisas da Amazônia (INPA)	INPA	Instituto Nacional de Pesquisas da Amazônia - INPA / Invertebrate Collection
IlhaBúfalos:Km0:2012:4	2012-06-01	7:00/12:00	Amazon rainforest	Winkler extractor	one winkler extractor for 24 hours	Fourth campaign	square meter	1	one square meter of litter	South America	Brazil	BR	Rondônia	Porto Velho	Ilha Búfalos, km 0	km 0	-64.3	-9.09	2017-06-10	Invertebrate Collection of INPA / Environmental monitoring of ants (Hymenoptera: Formicidae) in the influence areas of Santo Antônio Hydroelectric Power-Plant in Rondônia, Brazil		en	Instituto Nacional de Pesquisas da Amazônia (INPA)	INPA	Instituto Nacional de Pesquisas da Amazônia - INPA / Invertebrate Collection
IlhaBúfalos:Km4:2012:4	2012-06-01	7:00/12:00	Amazon rainforest	Winkler extractor	one winkler extractor for 24 hours	Fourth campaign	square meter	1	one square meter of litter	South America	Brazil	BR	Rondônia	Porto Velho	Ilha Búfalos, km 4	km 4	-64.3	-9.09	2017-06-10	Invertebrate Collection of INPA / Environmental monitoring of ants (Hymenoptera: Formicidae) in the influence areas of Santo Antônio Hydroelectric Power-Plant in Rondônia, Brazil		en	Instituto Nacional de Pesquisas da Amazônia (INPA)	INPA	Instituto Nacional de Pesquisas da Amazônia - INPA / Invertebrate Collection
IlhaPedras:Km0.5:2012:4	2012-06-04	7:00/12:00	Amazon rainforest	Winkler extractor	one winkler extractor for 24 hours	Fourth campaign	square meter	1	one square meter of litter	South America	Brazil	BR	Rondônia	Porto Velho	Ilha Pedras, km 0.5	km 0.5	-64.36	-9.1036	2017-06-10	Invertebrate Collection of INPA / Environmental monitoring of ants (Hymenoptera: Formicidae) in the influence areas of Santo Antônio Hydroelectric Power-Plant in Rondônia, Brazil		en	Instituto Nacional de Pesquisas da Amazônia (INPA)	INPA	Instituto Nacional de Pesquisas da Amazônia - INPA / Invertebrate Collection
IlhaBúfalos:Km3:2012:4	2012-06-01	7:00/12:00	Amazon rainforest	Winkler extractor	one winkler extractor for 24 hours	Fourth campaign	square meter	1	one square meter of litter	South America	Brazil	BR	Rondônia	Porto Velho	Ilha Búfalos, km 3	km 3	-64.3	-9.09	2017-06-10	Invertebrate Collection of INPA / Environmental monitoring of ants (Hymenoptera: Formicidae) in the influence areas of Santo Antônio Hydroelectric Power-Plant in Rondônia, Brazil		en	Instituto Nacional de Pesquisas da Amazônia (INPA)	INPA	Instituto Nacional de Pesquisas da Amazônia - INPA / Invertebrate Collection
IlhaBúfalos:Km2:2012:4	2012-06-01	7:00/12:00	Amazon rainforest	Winkler extractor	one winkler extractor for 24 hours	Fourth campaign	square meter	1	one square meter of litter	South America	Brazil	BR	Rondônia	Porto Velho	Ilha Búfalos, km 2	km 2	-64.3	-9.09	2017-06-10	Invertebrate Collection of INPA / Environmental monitoring of ants (Hymenoptera: Formicidae) in the influence areas of Santo Antônio Hydroelectric Power-Plant in Rondônia, Brazil		en	Instituto Nacional de Pesquisas da Amazônia (INPA)	INPA	Instituto Nacional de Pesquisas da Amazônia - INPA / Invertebrate Collection
Jaci-ParanáMD:Km0.5:2012:4	2012-06-06	7:00/12:00	Amazon rainforest	Winkler extractor	one winkler extractor for 24 hours	Fourth campaign	square meter	1	one square meter of litter	South America	Brazil	BR	Rondônia	Porto Velho	Jaci-Paraná - MD, km 0.5	km 0.5	-64.23	-9.25	2017-06-10	Invertebrate Collection of INPA / Environmental monitoring of ants (Hymenoptera: Formicidae) in the influence areas of Santo Antônio Hydroelectric Power-Plant in Rondônia, Brazil		en	Instituto Nacional de Pesquisas da Amazônia (INPA)	INPA	Instituto Nacional de Pesquisas da Amazônia - INPA / Invertebrate Collection
IlhaPedras:Km3:2012:4	2012-06-04	7:00/12:00	Amazon rainforest	Winkler extractor	one winkler extractor for 24 hours	Fourth campaign	square meter	1	one square meter of litter	South America	Brazil	BR	Rondônia	Porto Velho	Ilha Pedras, km 3	km 3	-64.36	-9.1036	2017-06-10	Invertebrate Collection of INPA / Environmental monitoring of ants (Hymenoptera: Formicidae) in the influence areas of Santo Antônio Hydroelectric Power-Plant in Rondônia, Brazil		en	Instituto Nacional de Pesquisas da Amazônia (INPA)	INPA	Instituto Nacional de Pesquisas da Amazônia - INPA / Invertebrate Collection
Teotônio:Km2:2012:4	2012-06-09	7:00/12:00	Amazon rainforest	Winkler extractor	one winkler extractor for 24 hours	Fourth campaign	square meter	1	one square meter of litter	South America	Brazil	BR	Rondônia	Porto Velho	Teotônio, km 2	km 2	-64.3	-8.5028	2017-06-10	Invertebrate Collection of INPA / Environmental monitoring of ants (Hymenoptera: Formicidae) in the influence areas of Santo Antônio Hydroelectric Power-Plant in Rondônia, Brazil		en	Instituto Nacional de Pesquisas da Amazônia (INPA)	INPA	Instituto Nacional de Pesquisas da Amazônia - INPA / Invertebrate Collection
Jaci-ParanáMD:Km0:2013:5	2013-01-27	7:00/12:00	Amazon rainforest	Winkler extractor	one winkler extractor for 24 hours	Fifth campaign	square meter	1	one square meter of litter	South America	Brazil	BR	Rondônia	Porto Velho	Jaci-Paraná - MD, km 0	km 0	-64.23	-9.25	2017-06-10	Invertebrate Collection of INPA / Environmental monitoring of ants (Hymenoptera: Formicidae) in the influence areas of Santo Antônio Hydroelectric Power-Plant in Rondônia, Brazil		en	Instituto Nacional de Pesquisas da Amazônia (INPA)	INPA	Instituto Nacional de Pesquisas da Amazônia - INPA / Invertebrate Collection
Jaci-ParanáMD:Km0.5:2013:5	2013-01-27	7:00/12:00	Amazon rainforest	Winkler extractor	one winkler extractor for 24 hours	Fifth campaign	square meter	1	one square meter of litter	South America	Brazil	BR	Rondônia	Porto Velho	Jaci-Paraná - MD, km 0.5	km 0.5	-64.23	-9.25	2017-06-10	Invertebrate Collection of INPA / Environmental monitoring of ants (Hymenoptera: Formicidae) in the influence areas of Santo Antônio Hydroelectric Power-Plant in Rondônia, Brazil		en	Instituto Nacional de Pesquisas da Amazônia (INPA)	INPA	Instituto Nacional de Pesquisas da Amazônia - INPA / Invertebrate Collection
Jaci-ParanáMD:Km1:2013:5	2013-01-27	7:00/12:00	Amazon rainforest	Winkler extractor	one winkler extractor for 24 hours	Fifth campaign	square meter	1	one square meter of litter	South America	Brazil	BR	Rondônia	Porto Velho	Jaci-Paraná - MD, km 1	km 1	-64.23	-9.25	2017-06-10	Invertebrate Collection of INPA / Environmental monitoring of ants (Hymenoptera: Formicidae) in the influence areas of Santo Antônio Hydroelectric Power-Plant in Rondônia, Brazil		en	Instituto Nacional de Pesquisas da Amazônia (INPA)	INPA	Instituto Nacional de Pesquisas da Amazônia - INPA / Invertebrate Collection
Jaci-ParanáMD:Km2:2013:5	2013-01-27	7:00/12:00	Amazon rainforest	Winkler extractor	one winkler extractor for 24 hours	Fifth campaign	square meter	1	one square meter of litter	South America	Brazil	BR	Rondônia	Porto Velho	Jaci-Paraná - MD, km 2	km 2	-64.23	-9.25	2017-06-10	Invertebrate Collection of INPA / Environmental monitoring of ants (Hymenoptera: Formicidae) in the influence areas of Santo Antônio Hydroelectric Power-Plant in Rondônia, Brazil		en	Instituto Nacional de Pesquisas da Amazônia (INPA)	INPA	Instituto Nacional de Pesquisas da Amazônia - INPA / Invertebrate Collection
Jaci-ParanáMD:Km3:2013:5	2013-01-27	7:00/12:00	Amazon rainforest	Winkler extractor	one winkler extractor for 24 hours	Fifth campaign	square meter	1	one square meter of litter	South America	Brazil	BR	Rondônia	Porto Velho	Jaci-Paraná - MD, km 3	km 3	-64.23	-9.25	2017-06-10	Invertebrate Collection of INPA / Environmental monitoring of ants (Hymenoptera: Formicidae) in the influence areas of Santo Antônio Hydroelectric Power-Plant in Rondônia, Brazil		en	Instituto Nacional de Pesquisas da Amazônia (INPA)	INPA	Instituto Nacional de Pesquisas da Amazônia - INPA / Invertebrate Collection
Jaci-ParanáMD:Km4:2013:5	2013-01-27	7:00/12:00	Amazon rainforest	Winkler extractor	one winkler extractor for 24 hours	Fifth campaign	square meter	1	one square meter of litter	South America	Brazil	BR	Rondônia	Porto Velho	Jaci-Paraná - MD, km 4	km 4	-64.23	-9.25	2017-06-10	Invertebrate Collection of INPA / Environmental monitoring of ants (Hymenoptera: Formicidae) in the influence areas of Santo Antônio Hydroelectric Power-Plant in Rondônia, Brazil		en	Instituto Nacional de Pesquisas da Amazônia (INPA)	INPA	Instituto Nacional de Pesquisas da Amazônia - INPA / Invertebrate Collection
NovoMóduloJaci:Km0:2013:5	2013-01-27	7:00/12:00	Amazon rainforest	Winkler extractor	one winkler extractor for 24 hours	Fifth campaign	square meter	1	one square meter of litter	South America	Brazil	BR	Rondônia	Porto Velho	Novo Módulo Jaci, km 0	km 0	-64.23	-9.22	2017-06-10	Invertebrate Collection of INPA / Environmental monitoring of ants (Hymenoptera: Formicidae) in the influence areas of Santo Antônio Hydroelectric Power-Plant in Rondônia, Brazil		en	Instituto Nacional de Pesquisas da Amazônia (INPA)	INPA	Instituto Nacional de Pesquisas da Amazônia - INPA / Invertebrate Collection
NovoMóduloJaci:Km0.5:2013:5	2013-01-27	7:00/12:00	Amazon rainforest	Winkler extractor	one winkler extractor for 24 hours	Fifth campaign	square meter	1	one square meter of litter	South America	Brazil	BR	Rondônia	Porto Velho	Novo Módulo Jaci, km 0.5	km 0.5	-64.23	-9.22	2017-06-10	Invertebrate Collection of INPA / Environmental monitoring of ants (Hymenoptera: Formicidae) in the influence areas of Santo Antônio Hydroelectric Power-Plant in Rondônia, Brazil		en	Instituto Nacional de Pesquisas da Amazônia (INPA)	INPA	Instituto Nacional de Pesquisas da Amazônia - INPA / Invertebrate Collection
NovoMóduloJaci:Km1:2013:5	2013-01-27	7:00/12:00	Amazon rainforest	Winkler extractor	one winkler extractor for 24 hours	Fifth campaign	square meter	1	one square meter of litter	South America	Brazil	BR	Rondônia	Porto Velho	Novo Módulo Jaci, km 1	km 1	-64.23	-9.22	2017-06-10	Invertebrate Collection of INPA / Environmental monitoring of ants (Hymenoptera: Formicidae) in the influence areas of Santo Antônio Hydroelectric Power-Plant in Rondônia, Brazil		en	Instituto Nacional de Pesquisas da Amazônia (INPA)	INPA	Instituto Nacional de Pesquisas da Amazônia - INPA / Invertebrate Collection
NovoMóduloJaci:Km2:2013:5	2013-01-27	7:00/12:00	Amazon rainforest	Winkler extractor	one winkler extractor for 24 hours	Fifth campaign	square meter	1	one square meter of litter	South America	Brazil	BR	Rondônia	Porto Velho	Novo Módulo Jaci, km 2	km 2	-64.23	-9.22	2017-06-10	Invertebrate Collection of INPA / Environmental monitoring of ants (Hymenoptera: Formicidae) in the influence areas of Santo Antônio Hydroelectric Power-Plant in Rondônia, Brazil		en	Instituto Nacional de Pesquisas da Amazônia (INPA)	INPA	Instituto Nacional de Pesquisas da Amazônia - INPA / Invertebrate Collection
NovoMóduloJaci:Km3:2013:5	2013-01-27	7:00/12:00	Amazon rainforest	Winkler extractor	one winkler extractor for 24 hours	Fifth campaign	square meter	1	one square meter of litter	South America	Brazil	BR	Rondônia	Porto Velho	Novo Módulo Jaci, km 3	km 3	-64.23	-9.22	2017-06-10	Invertebrate Collection of INPA / Environmental monitoring of ants (Hymenoptera: Formicidae) in the influence areas of Santo Antônio Hydroelectric Power-Plant in Rondônia, Brazil		en	Instituto Nacional de Pesquisas da Amazônia (INPA)	INPA	Instituto Nacional de Pesquisas da Amazônia - INPA / Invertebrate Collection
NovoMóduloJaci:Km4:2013:5	2013-01-27	7:00/12:00	Amazon rainforest	Winkler extractor	one winkler extractor for 24 hours	Fifth campaign	square meter	1	one square meter of litter	South America	Brazil	BR	Rondônia	Porto Velho	Novo Módulo Jaci, km 4	km 4	-64.23	-9.22	2017-06-10	Invertebrate Collection of INPA / Environmental monitoring of ants (Hymenoptera: Formicidae) in the influence areas of Santo Antônio Hydroelectric Power-Plant in Rondônia, Brazil		en	Instituto Nacional de Pesquisas da Amazônia (INPA)	INPA	Instituto Nacional de Pesquisas da Amazônia - INPA / Invertebrate Collection
IlhaBúfalos:Km4:2013:5	2013-01-19	7:00/12:00	Amazon rainforest	Winkler extractor	one winkler extractor for 24 hours	Fifth campaign	square meter	1	one square meter of litter	South America	Brazil	BR	Rondônia	Porto Velho	Ilha Búfalos, km 4	km 4	-64.3	-9.09	2017-06-10	Invertebrate Collection of INPA / Environmental monitoring of ants (Hymenoptera: Formicidae) in the influence areas of Santo Antônio Hydroelectric Power-Plant in Rondônia, Brazil		en	Instituto Nacional de Pesquisas da Amazônia (INPA)	INPA	Instituto Nacional de Pesquisas da Amazônia - INPA / Invertebrate Collection
IlhaBúfalos:Km2:2013:5	2013-01-19	7:00/12:00	Amazon rainforest	Winkler extractor	one winkler extractor for 24 hours	Fifth campaign	square meter	1	one square meter of litter	South America	Brazil	BR	Rondônia	Porto Velho	Ilha Búfalos, km 2	km 2	-64.3	-9.09	2017-06-10	Invertebrate Collection of INPA / Environmental monitoring of ants (Hymenoptera: Formicidae) in the influence areas of Santo Antônio Hydroelectric Power-Plant in Rondônia, Brazil		en	Instituto Nacional de Pesquisas da Amazônia (INPA)	INPA	Instituto Nacional de Pesquisas da Amazônia - INPA / Invertebrate Collection
IlhaBúfalos:Km1:2013:5	2013-01-19	7:00/12:00	Amazon rainforest	Winkler extractor	one winkler extractor for 24 hours	Fifth campaign	square meter	1	one square meter of litter	South America	Brazil	BR	Rondônia	Porto Velho	Ilha Búfalos, km 1	km 1	-64.3	-9.09	2017-06-10	Invertebrate Collection of INPA / Environmental monitoring of ants (Hymenoptera: Formicidae) in the influence areas of Santo Antônio Hydroelectric Power-Plant in Rondônia, Brazil		en	Instituto Nacional de Pesquisas da Amazônia (INPA)	INPA	Instituto Nacional de Pesquisas da Amazônia - INPA / Invertebrate Collection
IlhaBúfalos:Km0.5:2013:5	2013-01-19	7:00/12:00	Amazon rainforest	Winkler extractor	one winkler extractor for 24 hours	Fifth campaign	square meter	1	one square meter of litter	South America	Brazil	BR	Rondônia	Porto Velho	Ilha Búfalos, km 0.5	km 0.5	-64.3	-9.09	2017-06-10	Invertebrate Collection of INPA / Environmental monitoring of ants (Hymenoptera: Formicidae) in the influence areas of Santo Antônio Hydroelectric Power-Plant in Rondônia, Brazil		en	Instituto Nacional de Pesquisas da Amazônia (INPA)	INPA	Instituto Nacional de Pesquisas da Amazônia - INPA / Invertebrate Collection
IlhaBúfalos:Km0:2013:5	2013-01-19	7:00/12:00	Amazon rainforest	Winkler extractor	one winkler extractor for 24 hours	Fifth campaign	square meter	1	one square meter of litter	South America	Brazil	BR	Rondônia	Porto Velho	Ilha Búfalos, km 0	km 0	-64.3	-9.09	2017-06-10	Invertebrate Collection of INPA / Environmental monitoring of ants (Hymenoptera: Formicidae) in the influence areas of Santo Antônio Hydroelectric Power-Plant in Rondônia, Brazil		en	Instituto Nacional de Pesquisas da Amazônia (INPA)	INPA	Instituto Nacional de Pesquisas da Amazônia - INPA / Invertebrate Collection
IlhaPedras:Km4:2013:5	2013-01-21	7:00/12:00	Amazon rainforest	Winkler extractor	one winkler extractor for 24 hours	Fifth campaign	square meter	1	one square meter of litter	South America	Brazil	BR	Rondônia	Porto Velho	Ilha Pedras, km 4	km 4	-64.36	-9.1036	2017-06-10	Invertebrate Collection of INPA / Environmental monitoring of ants (Hymenoptera: Formicidae) in the influence areas of Santo Antônio Hydroelectric Power-Plant in Rondônia, Brazil		en	Instituto Nacional de Pesquisas da Amazônia (INPA)	INPA	Instituto Nacional de Pesquisas da Amazônia - INPA / Invertebrate Collection
IlhaPedras:Km3:2013:5	2013-01-21	7:00/12:00	Amazon rainforest	Winkler extractor	one winkler extractor for 24 hours	Fifth campaign	square meter	1	one square meter of litter	South America	Brazil	BR	Rondônia	Porto Velho	Ilha Pedras, km 3	km 3	-64.36	-9.1036	2017-06-10	Invertebrate Collection of INPA / Environmental monitoring of ants (Hymenoptera: Formicidae) in the influence areas of Santo Antônio Hydroelectric Power-Plant in Rondônia, Brazil		en	Instituto Nacional de Pesquisas da Amazônia (INPA)	INPA	Instituto Nacional de Pesquisas da Amazônia - INPA / Invertebrate Collection
IlhaPedras:Km2:2013:5	2013-01-21	7:00/12:00	Amazon rainforest	Winkler extractor	one winkler extractor for 24 hours	Fifth campaign	square meter	1	one square meter of litter	South America	Brazil	BR	Rondônia	Porto Velho	Ilha Pedras, km 2	km 2	-64.36	-9.1036	2017-06-10	Invertebrate Collection of INPA / Environmental monitoring of ants (Hymenoptera: Formicidae) in the influence areas of Santo Antônio Hydroelectric Power-Plant in Rondônia, Brazil		en	Instituto Nacional de Pesquisas da Amazônia (INPA)	INPA	Instituto Nacional de Pesquisas da Amazônia - INPA / Invertebrate Collection
IlhaPedras:Km1:2013:5	2013-01-21	7:00/12:00	Amazon rainforest	Winkler extractor	one winkler extractor for 24 hours	Fifth campaign	square meter	1	one square meter of litter	South America	Brazil	BR	Rondônia	Porto Velho	Ilha Pedras, km 1	km 1	-64.36	-9.1036	2017-06-10	Invertebrate Collection of INPA / Environmental monitoring of ants (Hymenoptera: Formicidae) in the influence areas of Santo Antônio Hydroelectric Power-Plant in Rondônia, Brazil		en	Instituto Nacional de Pesquisas da Amazônia (INPA)	INPA	Instituto Nacional de Pesquisas da Amazônia - INPA / Invertebrate Collection
IlhaPedras:Km0.5:2013:5	2013-01-21	7:00/12:00	Amazon rainforest	Winkler extractor	one winkler extractor for 24 hours	Fifth campaign	square meter	1	one square meter of litter	South America	Brazil	BR	Rondônia	Porto Velho	Ilha Pedras, km 0.5	km 0.5	-64.36	-9.1036	2017-06-10	Invertebrate Collection of INPA / Environmental monitoring of ants (Hymenoptera: Formicidae) in the influence areas of Santo Antônio Hydroelectric Power-Plant in Rondônia, Brazil		en	Instituto Nacional de Pesquisas da Amazônia (INPA)	INPA	Instituto Nacional de Pesquisas da Amazônia - INPA / Invertebrate Collection
Teotônio:Km4:2013:5	2013-01-31	7:00/12:00	Amazon rainforest	Winkler extractor	one winkler extractor for 24 hours	Fifth campaign	square meter	1	one square meter of litter	South America	Brazil	BR	Rondônia	Porto Velho	Teotônio, km 4	km 4	-64.3	-8.5028	2017-06-10	Invertebrate Collection of INPA / Environmental monitoring of ants (Hymenoptera: Formicidae) in the influence areas of Santo Antônio Hydroelectric Power-Plant in Rondônia, Brazil		en	Instituto Nacional de Pesquisas da Amazônia (INPA)	INPA	Instituto Nacional de Pesquisas da Amazônia - INPA / Invertebrate Collection
Teotônio:Km3:2013:5	2013-01-31	7:00/12:00	Amazon rainforest	Winkler extractor	one winkler extractor for 24 hours	Fifth campaign	square meter	1	one square meter of litter	South America	Brazil	BR	Rondônia	Porto Velho	Teotônio, km 3	km 3	-64.3	-8.5028	2017-06-10	Invertebrate Collection of INPA / Environmental monitoring of ants (Hymenoptera: Formicidae) in the influence areas of Santo Antônio Hydroelectric Power-Plant in Rondônia, Brazil		en	Instituto Nacional de Pesquisas da Amazônia (INPA)	INPA	Instituto Nacional de Pesquisas da Amazônia - INPA / Invertebrate Collection
Teotônio:Km2:2013:5	2013-01-31	7:00/12:00	Amazon rainforest	Winkler extractor	one winkler extractor for 24 hours	Fifth campaign	square meter	1	one square meter of litter	South America	Brazil	BR	Rondônia	Porto Velho	Teotônio, km 2	km 2	-64.3	-8.5028	2017-06-10	Invertebrate Collection of INPA / Environmental monitoring of ants (Hymenoptera: Formicidae) in the influence areas of Santo Antônio Hydroelectric Power-Plant in Rondônia, Brazil		en	Instituto Nacional de Pesquisas da Amazônia (INPA)	INPA	Instituto Nacional de Pesquisas da Amazônia - INPA / Invertebrate Collection
Teotônio:Km0.5:2013:5	2013-01-31	7:00/12:00	Amazon rainforest	Winkler extractor	one winkler extractor for 24 hours	Fifth campaign	square meter	1	one square meter of litter	South America	Brazil	BR	Rondônia	Porto Velho	Teotônio, km 0.5	km 0.5	-64.3	-8.5028	2017-06-10	Invertebrate Collection of INPA / Environmental monitoring of ants (Hymenoptera: Formicidae) in the influence areas of Santo Antônio Hydroelectric Power-Plant in Rondônia, Brazil		en	Instituto Nacional de Pesquisas da Amazônia (INPA)	INPA	Instituto Nacional de Pesquisas da Amazônia - INPA / Invertebrate Collection
Teotônio:Km0:2013:5	2013-01-31	7:00/12:00	Amazon rainforest	Winkler extractor	one winkler extractor for 24 hours	Fifth campaign	square meter	1	one square meter of litter	South America	Brazil	BR	Rondônia	Porto Velho	Teotônio, km 0	km 0	-64.3	-8.5028	2017-06-10	Invertebrate Collection of INPA / Environmental monitoring of ants (Hymenoptera: Formicidae) in the influence areas of Santo Antônio Hydroelectric Power-Plant in Rondônia, Brazil		en	Instituto Nacional de Pesquisas da Amazônia (INPA)	INPA	Instituto Nacional de Pesquisas da Amazônia - INPA / Invertebrate Collection
NovoMóduloJaci:Km0:2013:6	2013-04-28	7:00/12:00	Amazon rainforest	Winkler extractor	one winkler extractor for 24 hours	Sixth campaign	square meter	1	one square meter of litter	South America	Brazil	BR	Rondônia	Porto Velho	Novo Módulo Jaci, km 0	km 0	-64.23	-9.22	2017-06-10	Invertebrate Collection of INPA / Environmental monitoring of ants (Hymenoptera: Formicidae) in the influence areas of Santo Antônio Hydroelectric Power-Plant in Rondônia, Brazil		en	Instituto Nacional de Pesquisas da Amazônia (INPA)	INPA	Instituto Nacional de Pesquisas da Amazônia - INPA / Invertebrate Collection
NovoMóduloJaci:Km0.5:2013:6	2013-04-28	7:00/12:00	Amazon rainforest	Winkler extractor	one winkler extractor for 24 hours	Sixth campaign	square meter	1	one square meter of litter	South America	Brazil	BR	Rondônia	Porto Velho	Novo Módulo Jaci, km 0.5	km 0.5	-64.23	-9.22	2017-06-10	Invertebrate Collection of INPA / Environmental monitoring of ants (Hymenoptera: Formicidae) in the influence areas of Santo Antônio Hydroelectric Power-Plant in Rondônia, Brazil		en	Instituto Nacional de Pesquisas da Amazônia (INPA)	INPA	Instituto Nacional de Pesquisas da Amazônia - INPA / Invertebrate Collection
NovoMóduloJaci:Km1:2013:6	2013-04-28	7:00/12:00	Amazon rainforest	Winkler extractor	one winkler extractor for 24 hours	Sixth campaign	square meter	1	one square meter of litter	South America	Brazil	BR	Rondônia	Porto Velho	Novo Módulo Jaci, km 1	km 1	-64.23	-9.22	2017-06-10	Invertebrate Collection of INPA / Environmental monitoring of ants (Hymenoptera: Formicidae) in the influence areas of Santo Antônio Hydroelectric Power-Plant in Rondônia, Brazil		en	Instituto Nacional de Pesquisas da Amazônia (INPA)	INPA	Instituto Nacional de Pesquisas da Amazônia - INPA / Invertebrate Collection
NovoMóduloJaci:Km2:2013:6	2013-04-28	7:00/12:00	Amazon rainforest	Winkler extractor	one winkler extractor for 24 hours	Sixth campaign	square meter	1	one square meter of litter	South America	Brazil	BR	Rondônia	Porto Velho	Novo Módulo Jaci, km 2	km 2	-64.23	-9.22	2017-06-10	Invertebrate Collection of INPA / Environmental monitoring of ants (Hymenoptera: Formicidae) in the influence areas of Santo Antônio Hydroelectric Power-Plant in Rondônia, Brazil		en	Instituto Nacional de Pesquisas da Amazônia (INPA)	INPA	Instituto Nacional de Pesquisas da Amazônia - INPA / Invertebrate Collection
NovoMóduloJaci:Km3:2013:6	2013-04-28	7:00/12:00	Amazon rainforest	Winkler extractor	one winkler extractor for 24 hours	Sixth campaign	square meter	1	one square meter of litter	South America	Brazil	BR	Rondônia	Porto Velho	Novo Módulo Jaci, km 3	km 3	-64.23	-9.22	2017-06-10	Invertebrate Collection of INPA / Environmental monitoring of ants (Hymenoptera: Formicidae) in the influence areas of Santo Antônio Hydroelectric Power-Plant in Rondônia, Brazil		en	Instituto Nacional de Pesquisas da Amazônia (INPA)	INPA	Instituto Nacional de Pesquisas da Amazônia - INPA / Invertebrate Collection
NovoMóduloJaci:Km4:2013:6	2013-04-28	7:00/12:00	Amazon rainforest	Winkler extractor	one winkler extractor for 24 hours	Sixth campaign	square meter	1	one square meter of litter	South America	Brazil	BR	Rondônia	Porto Velho	Novo Módulo Jaci, km 4	km 4	-64.23	-9.22	2017-06-10	Invertebrate Collection of INPA / Environmental monitoring of ants (Hymenoptera: Formicidae) in the influence areas of Santo Antônio Hydroelectric Power-Plant in Rondônia, Brazil		en	Instituto Nacional de Pesquisas da Amazônia (INPA)	INPA	Instituto Nacional de Pesquisas da Amazônia - INPA / Invertebrate Collection
Jaci-ParanáMD:Km0:2013:6	2013-04-26	7:00/12:00	Amazon rainforest	Winkler extractor	one winkler extractor for 24 hours	Sixth campaign	square meter	1	one square meter of litter	South America	Brazil	BR	Rondônia	Porto Velho	Jaci-Paraná - MD, km 0	km 0	-64.23	-9.25	2017-06-10	Invertebrate Collection of INPA / Environmental monitoring of ants (Hymenoptera: Formicidae) in the influence areas of Santo Antônio Hydroelectric Power-Plant in Rondônia, Brazil		en	Instituto Nacional de Pesquisas da Amazônia (INPA)	INPA	Instituto Nacional de Pesquisas da Amazônia - INPA / Invertebrate Collection
Jaci-ParanáMD:Km0.5:2013:6	2013-04-26	7:00/12:00	Amazon rainforest	Winkler extractor	one winkler extractor for 24 hours	Sixth campaign	square meter	1	one square meter of litter	South America	Brazil	BR	Rondônia	Porto Velho	Jaci-Paraná - MD, km 0.5	km 0.5	-64.23	-9.25	2017-06-10	Invertebrate Collection of INPA / Environmental monitoring of ants (Hymenoptera: Formicidae) in the influence areas of Santo Antônio Hydroelectric Power-Plant in Rondônia, Brazil		en	Instituto Nacional de Pesquisas da Amazônia (INPA)	INPA	Instituto Nacional de Pesquisas da Amazônia - INPA / Invertebrate Collection
Jaci-ParanáMD:Km1:2013:6	2013-04-26	7:00/12:00	Amazon rainforest	Winkler extractor	one winkler extractor for 24 hours	Sixth campaign	square meter	1	one square meter of litter	South America	Brazil	BR	Rondônia	Porto Velho	Jaci-Paraná - MD, km 1	km 1	-64.23	-9.25	2017-06-10	Invertebrate Collection of INPA / Environmental monitoring of ants (Hymenoptera: Formicidae) in the influence areas of Santo Antônio Hydroelectric Power-Plant in Rondônia, Brazil		en	Instituto Nacional de Pesquisas da Amazônia (INPA)	INPA	Instituto Nacional de Pesquisas da Amazônia - INPA / Invertebrate Collection
Jaci-ParanáMD:Km2:2013:6	2013-04-26	7:00/12:00	Amazon rainforest	Winkler extractor	one winkler extractor for 24 hours	Sixth campaign	square meter	1	one square meter of litter	South America	Brazil	BR	Rondônia	Porto Velho	Jaci-Paraná - MD, km 2	km 2	-64.23	-9.25	2017-06-10	Invertebrate Collection of INPA / Environmental monitoring of ants (Hymenoptera: Formicidae) in the influence areas of Santo Antônio Hydroelectric Power-Plant in Rondônia, Brazil		en	Instituto Nacional de Pesquisas da Amazônia (INPA)	INPA	Instituto Nacional de Pesquisas da Amazônia - INPA / Invertebrate Collection
Jaci-ParanáMD:Km3:2013:6	2013-04-26	7:00/12:00	Amazon rainforest	Winkler extractor	one winkler extractor for 24 hours	Sixth campaign	square meter	1	one square meter of litter	South America	Brazil	BR	Rondônia	Porto Velho	Jaci-Paraná - MD, km 3	km 3	-64.23	-9.25	2017-06-10	Invertebrate Collection of INPA / Environmental monitoring of ants (Hymenoptera: Formicidae) in the influence areas of Santo Antônio Hydroelectric Power-Plant in Rondônia, Brazil		en	Instituto Nacional de Pesquisas da Amazônia (INPA)	INPA	Instituto Nacional de Pesquisas da Amazônia - INPA / Invertebrate Collection
Jaci-ParanáMD:Km4:2013:6	2013-04-26	7:00/12:00	Amazon rainforest	Winkler extractor	one winkler extractor for 24 hours	Sixth campaign	square meter	1	one square meter of litter	South America	Brazil	BR	Rondônia	Porto Velho	Jaci-Paraná - MD, km 4	km 4	-64.23	-9.25	2017-06-10	Invertebrate Collection of INPA / Environmental monitoring of ants (Hymenoptera: Formicidae) in the influence areas of Santo Antônio Hydroelectric Power-Plant in Rondônia, Brazil		en	Instituto Nacional de Pesquisas da Amazônia (INPA)	INPA	Instituto Nacional de Pesquisas da Amazônia - INPA / Invertebrate Collection
Teotônio:Km0:2013:6	2013-04-18	7:00/12:00	Amazon rainforest	Winkler extractor	one winkler extractor for 24 hours	Sixth campaign	square meter	1	one square meter of litter	South America	Brazil	BR	Rondônia	Porto Velho	Teotônio, km 0	km 0	-64.3	-8.5028	2017-06-10	Invertebrate Collection of INPA / Environmental monitoring of ants (Hymenoptera: Formicidae) in the influence areas of Santo Antônio Hydroelectric Power-Plant in Rondônia, Brazil		en	Instituto Nacional de Pesquisas da Amazônia (INPA)	INPA	Instituto Nacional de Pesquisas da Amazônia - INPA / Invertebrate Collection
Teotônio:Km0.5:2013:6	2013-04-18	7:00/12:00	Amazon rainforest	Winkler extractor	one winkler extractor for 24 hours	Sixth campaign	square meter	1	one square meter of litter	South America	Brazil	BR	Rondônia	Porto Velho	Teotônio, km 0.5	km 0.5	-64.3	-8.5028	2017-06-10	Invertebrate Collection of INPA / Environmental monitoring of ants (Hymenoptera: Formicidae) in the influence areas of Santo Antônio Hydroelectric Power-Plant in Rondônia, Brazil		en	Instituto Nacional de Pesquisas da Amazônia (INPA)	INPA	Instituto Nacional de Pesquisas da Amazônia - INPA / Invertebrate Collection
Teotônio:Km2:2013:6	2013-04-18	7:00/12:00	Amazon rainforest	Winkler extractor	one winkler extractor for 24 hours	Sixth campaign	square meter	1	one square meter of litter	South America	Brazil	BR	Rondônia	Porto Velho	Teotônio, km 2	km 2	-64.3	-8.5028	2017-06-10	Invertebrate Collection of INPA / Environmental monitoring of ants (Hymenoptera: Formicidae) in the influence areas of Santo Antônio Hydroelectric Power-Plant in Rondônia, Brazil		en	Instituto Nacional de Pesquisas da Amazônia (INPA)	INPA	Instituto Nacional de Pesquisas da Amazônia - INPA / Invertebrate Collection
Teotônio:Km4:2013:6	2013-04-18	7:00/12:00	Amazon rainforest	Winkler extractor	one winkler extractor for 24 hours	Sixth campaign	square meter	1	one square meter of litter	South America	Brazil	BR	Rondônia	Porto Velho	Teotônio, km 4	km 4	-64.3	-8.5028	2017-06-10	Invertebrate Collection of INPA / Environmental monitoring of ants (Hymenoptera: Formicidae) in the influence areas of Santo Antônio Hydroelectric Power-Plant in Rondônia, Brazil		en	Instituto Nacional de Pesquisas da Amazônia (INPA)	INPA	Instituto Nacional de Pesquisas da Amazônia - INPA / Invertebrate Collection
Teotônio:Km3:2013:6	2013-04-18	7:00/12:00	Amazon rainforest	Winkler extractor	one winkler extractor for 24 hours	Sixth campaign	square meter	1	one square meter of litter	South America	Brazil	BR	Rondônia	Porto Velho	Teotônio, km 3	km 3	-64.3	-8.5028	2017-06-10	Invertebrate Collection of INPA / Environmental monitoring of ants (Hymenoptera: Formicidae) in the influence areas of Santo Antônio Hydroelectric Power-Plant in Rondônia, Brazil		en	Instituto Nacional de Pesquisas da Amazônia (INPA)	INPA	Instituto Nacional de Pesquisas da Amazônia - INPA / Invertebrate Collection
IlhaPedras:Km0.5:2013:6	2013-04-21	7:00/12:00	Amazon rainforest	Winkler extractor	one winkler extractor for 24 hours	Sixth campaign	square meter	1	one square meter of litter	South America	Brazil	BR	Rondônia	Porto Velho	Ilha Pedras, km 0.5	km 0.5	-64.36	-9.1036	2017-06-10	Invertebrate Collection of INPA / Environmental monitoring of ants (Hymenoptera: Formicidae) in the influence areas of Santo Antônio Hydroelectric Power-Plant in Rondônia, Brazil		en	Instituto Nacional de Pesquisas da Amazônia (INPA)	INPA	Instituto Nacional de Pesquisas da Amazônia - INPA / Invertebrate Collection
IlhaPedras:Km1:2013:6	2013-04-21	7:00/12:00	Amazon rainforest	Winkler extractor	one winkler extractor for 24 hours	Sixth campaign	square meter	1	one square meter of litter	South America	Brazil	BR	Rondônia	Porto Velho	Ilha Pedras, km 1	km 1	-64.36	-9.1036	2017-06-10	Invertebrate Collection of INPA / Environmental monitoring of ants (Hymenoptera: Formicidae) in the influence areas of Santo Antônio Hydroelectric Power-Plant in Rondônia, Brazil		en	Instituto Nacional de Pesquisas da Amazônia (INPA)	INPA	Instituto Nacional de Pesquisas da Amazônia - INPA / Invertebrate Collection
IlhaPedras:Km2:2013:6	2013-04-21	7:00/12:00	Amazon rainforest	Winkler extractor	one winkler extractor for 24 hours	Sixth campaign	square meter	1	one square meter of litter	South America	Brazil	BR	Rondônia	Porto Velho	Ilha Pedras, km 2	km 2	-64.36	-9.1036	2017-06-10	Invertebrate Collection of INPA / Environmental monitoring of ants (Hymenoptera: Formicidae) in the influence areas of Santo Antônio Hydroelectric Power-Plant in Rondônia, Brazil		en	Instituto Nacional de Pesquisas da Amazônia (INPA)	INPA	Instituto Nacional de Pesquisas da Amazônia - INPA / Invertebrate Collection
IlhaPedras:Km3:2013:6	2013-04-21	7:00/12:00	Amazon rainforest	Winkler extractor	one winkler extractor for 24 hours	Sixth campaign	square meter	1	one square meter of litter	South America	Brazil	BR	Rondônia	Porto Velho	Ilha Pedras, km 3	km 3	-64.36	-9.1036	2017-06-10	Invertebrate Collection of INPA / Environmental monitoring of ants (Hymenoptera: Formicidae) in the influence areas of Santo Antônio Hydroelectric Power-Plant in Rondônia, Brazil		en	Instituto Nacional de Pesquisas da Amazônia (INPA)	INPA	Instituto Nacional de Pesquisas da Amazônia - INPA / Invertebrate Collection
IlhaPedras:Km4:2013:6	2013-04-21	7:00/12:00	Amazon rainforest	Winkler extractor	one winkler extractor for 24 hours	Sixth campaign	square meter	1	one square meter of litter	South America	Brazil	BR	Rondônia	Porto Velho	Ilha Pedras, km 4	km 4	-64.36	-9.1036	2017-06-10	Invertebrate Collection of INPA / Environmental monitoring of ants (Hymenoptera: Formicidae) in the influence areas of Santo Antônio Hydroelectric Power-Plant in Rondônia, Brazil		en	Instituto Nacional de Pesquisas da Amazônia (INPA)	INPA	Instituto Nacional de Pesquisas da Amazônia - INPA / Invertebrate Collection
IlhaBúfalos:Km0:2013:6	2013-04-23	7:00/12:00	Amazon rainforest	Winkler extractor	one winkler extractor for 24 hours	Sixth campaign	square meter	1	one square meter of litter	South America	Brazil	BR	Rondônia	Porto Velho	Ilha Búfalos, km 0	km 0	-64.3	-9.09	2017-06-10	Invertebrate Collection of INPA / Environmental monitoring of ants (Hymenoptera: Formicidae) in the influence areas of Santo Antônio Hydroelectric Power-Plant in Rondônia, Brazil		en	Instituto Nacional de Pesquisas da Amazônia (INPA)	INPA	Instituto Nacional de Pesquisas da Amazônia - INPA / Invertebrate Collection
IlhaBúfalos:Km0.5:2013:6	2013-04-23	7:00/12:00	Amazon rainforest	Winkler extractor	one winkler extractor for 24 hours	Sixth campaign	square meter	1	one square meter of litter	South America	Brazil	BR	Rondônia	Porto Velho	Ilha Búfalos, km 0.5	km 0.5	-64.3	-9.09	2017-06-10	Invertebrate Collection of INPA / Environmental monitoring of ants (Hymenoptera: Formicidae) in the influence areas of Santo Antônio Hydroelectric Power-Plant in Rondônia, Brazil		en	Instituto Nacional de Pesquisas da Amazônia (INPA)	INPA	Instituto Nacional de Pesquisas da Amazônia - INPA / Invertebrate Collection
IlhaBúfalos:Km1:2013:6	2013-04-23	7:00/12:00	Amazon rainforest	Winkler extractor	one winkler extractor for 24 hours	Sixth campaign	square meter	1	one square meter of litter	South America	Brazil	BR	Rondônia	Porto Velho	Ilha Búfalos, km 1	km 1	-64.3	-9.09	2017-06-10	Invertebrate Collection of INPA / Environmental monitoring of ants (Hymenoptera: Formicidae) in the influence areas of Santo Antônio Hydroelectric Power-Plant in Rondônia, Brazil		en	Instituto Nacional de Pesquisas da Amazônia (INPA)	INPA	Instituto Nacional de Pesquisas da Amazônia - INPA / Invertebrate Collection
IlhaBúfalos:Km2:2013:6	2013-04-23	7:00/12:00	Amazon rainforest	Winkler extractor	one winkler extractor for 24 hours	Sixth campaign	square meter	1	one square meter of litter	South America	Brazil	BR	Rondônia	Porto Velho	Ilha Búfalos, km 2	km 2	-64.3	-9.09	2017-06-10	Invertebrate Collection of INPA / Environmental monitoring of ants (Hymenoptera: Formicidae) in the influence areas of Santo Antônio Hydroelectric Power-Plant in Rondônia, Brazil		en	Instituto Nacional de Pesquisas da Amazônia (INPA)	INPA	Instituto Nacional de Pesquisas da Amazônia - INPA / Invertebrate Collection
IlhaBúfalos:Km4:2013:6	2013-04-23	7:00/12:00	Amazon rainforest	Winkler extractor	one winkler extractor for 24 hours	Sixth campaign	square meter	1	one square meter of litter	South America	Brazil	BR	Rondônia	Porto Velho	Ilha Búfalos, km 4	km 4	-64.3	-9.09	2017-06-10	Invertebrate Collection of INPA / Environmental monitoring of ants (Hymenoptera: Formicidae) in the influence areas of Santo Antônio Hydroelectric Power-Plant in Rondônia, Brazil		en	Instituto Nacional de Pesquisas da Amazônia (INPA)	INPA	Instituto Nacional de Pesquisas da Amazônia - INPA / Invertebrate Collection
IlhaBúfalos:Km4:2013:7	2013-07-01	7:00/12:00	Amazon rainforest	Winkler extractor	one winkler extractor for 24 hours	Seventh campaign	square meter	1	one square meter of litter	South America	Brazil	BR	Rondônia	Porto Velho	Ilha Búfalos, km 4	km 4	-64.3	-9.09	2017-06-10	Invertebrate Collection of INPA / Environmental monitoring of ants (Hymenoptera: Formicidae) in the influence areas of Santo Antônio Hydroelectric Power-Plant in Rondônia, Brazil		en	Instituto Nacional de Pesquisas da Amazônia (INPA)	INPA	Instituto Nacional de Pesquisas da Amazônia - INPA / Invertebrate Collection
IlhaBúfalos:Km3:2013:7	2013-07-01	7:00/12:00	Amazon rainforest	Winkler extractor	one winkler extractor for 24 hours	Seventh campaign	square meter	1	one square meter of litter	South America	Brazil	BR	Rondônia	Porto Velho	Ilha Búfalos, km 3	km 3	-64.3	-9.09	2017-06-10	Invertebrate Collection of INPA / Environmental monitoring of ants (Hymenoptera: Formicidae) in the influence areas of Santo Antônio Hydroelectric Power-Plant in Rondônia, Brazil		en	Instituto Nacional de Pesquisas da Amazônia (INPA)	INPA	Instituto Nacional de Pesquisas da Amazônia - INPA / Invertebrate Collection
IlhaBúfalos:Km2:2013:7	2013-07-01	7:00/12:00	Amazon rainforest	Winkler extractor	one winkler extractor for 24 hours	Seventh campaign	square meter	1	one square meter of litter	South America	Brazil	BR	Rondônia	Porto Velho	Ilha Búfalos, km 2	km 2	-64.3	-9.09	2017-06-10	Invertebrate Collection of INPA / Environmental monitoring of ants (Hymenoptera: Formicidae) in the influence areas of Santo Antônio Hydroelectric Power-Plant in Rondônia, Brazil		en	Instituto Nacional de Pesquisas da Amazônia (INPA)	INPA	Instituto Nacional de Pesquisas da Amazônia - INPA / Invertebrate Collection
IlhaBúfalos:Km1:2013:7	2013-07-01	7:00/12:00	Amazon rainforest	Winkler extractor	one winkler extractor for 24 hours	Seventh campaign	square meter	1	one square meter of litter	South America	Brazil	BR	Rondônia	Porto Velho	Ilha Búfalos, km 1	km 1	-64.3	-9.09	2017-06-10	Invertebrate Collection of INPA / Environmental monitoring of ants (Hymenoptera: Formicidae) in the influence areas of Santo Antônio Hydroelectric Power-Plant in Rondônia, Brazil		en	Instituto Nacional de Pesquisas da Amazônia (INPA)	INPA	Instituto Nacional de Pesquisas da Amazônia - INPA / Invertebrate Collection
IlhaBúfalos:Km0.5:2013:7	2013-07-01	7:00/12:00	Amazon rainforest	Winkler extractor	one winkler extractor for 24 hours	Seventh campaign	square meter	1	one square meter of litter	South America	Brazil	BR	Rondônia	Porto Velho	Ilha Búfalos, km 0.5	km 0.5	-64.3	-9.09	2017-06-10	Invertebrate Collection of INPA / Environmental monitoring of ants (Hymenoptera: Formicidae) in the influence areas of Santo Antônio Hydroelectric Power-Plant in Rondônia, Brazil		en	Instituto Nacional de Pesquisas da Amazônia (INPA)	INPA	Instituto Nacional de Pesquisas da Amazônia - INPA / Invertebrate Collection
IlhaBúfalos:Km0:2013:7	2013-07-01	7:00/12:00	Amazon rainforest	Winkler extractor	one winkler extractor for 24 hours	Seventh campaign	square meter	1	one square meter of litter	South America	Brazil	BR	Rondônia	Porto Velho	Ilha Búfalos, km 0	km 0	-64.3	-9.09	2017-06-10	Invertebrate Collection of INPA / Environmental monitoring of ants (Hymenoptera: Formicidae) in the influence areas of Santo Antônio Hydroelectric Power-Plant in Rondônia, Brazil		en	Instituto Nacional de Pesquisas da Amazônia (INPA)	INPA	Instituto Nacional de Pesquisas da Amazônia - INPA / Invertebrate Collection
IlhaPedras:Km4:2013:7	2013-07-02	7:00/12:00	Amazon rainforest	Winkler extractor	one winkler extractor for 24 hours	Seventh campaign	square meter	1	one square meter of litter	South America	Brazil	BR	Rondônia	Porto Velho	Ilha Pedras, km 4	km 4	-64.36	-9.1036	2017-06-10	Invertebrate Collection of INPA / Environmental monitoring of ants (Hymenoptera: Formicidae) in the influence areas of Santo Antônio Hydroelectric Power-Plant in Rondônia, Brazil		en	Instituto Nacional de Pesquisas da Amazônia (INPA)	INPA	Instituto Nacional de Pesquisas da Amazônia - INPA / Invertebrate Collection
IlhaPedras:Km3:2013:7	2013-07-02	7:00/12:00	Amazon rainforest	Winkler extractor	one winkler extractor for 24 hours	Seventh campaign	square meter	1	one square meter of litter	South America	Brazil	BR	Rondônia	Porto Velho	Ilha Pedras, km 3	km 3	-64.36	-9.1036	2017-06-10	Invertebrate Collection of INPA / Environmental monitoring of ants (Hymenoptera: Formicidae) in the influence areas of Santo Antônio Hydroelectric Power-Plant in Rondônia, Brazil		en	Instituto Nacional de Pesquisas da Amazônia (INPA)	INPA	Instituto Nacional de Pesquisas da Amazônia - INPA / Invertebrate Collection
IlhaPedras:Km2:2013:7	2013-07-02	7:00/12:00	Amazon rainforest	Winkler extractor	one winkler extractor for 24 hours	Seventh campaign	square meter	1	one square meter of litter	South America	Brazil	BR	Rondônia	Porto Velho	Ilha Pedras, km 2	km 2	-64.36	-9.1036	2017-06-10	Invertebrate Collection of INPA / Environmental monitoring of ants (Hymenoptera: Formicidae) in the influence areas of Santo Antônio Hydroelectric Power-Plant in Rondônia, Brazil		en	Instituto Nacional de Pesquisas da Amazônia (INPA)	INPA	Instituto Nacional de Pesquisas da Amazônia - INPA / Invertebrate Collection
IlhaPedras:Km1:2013:7	2013-07-02	7:00/12:00	Amazon rainforest	Winkler extractor	one winkler extractor for 24 hours	Seventh campaign	square meter	1	one square meter of litter	South America	Brazil	BR	Rondônia	Porto Velho	Ilha Pedras, km 1	km 1	-64.36	-9.1036	2017-06-10	Invertebrate Collection of INPA / Environmental monitoring of ants (Hymenoptera: Formicidae) in the influence areas of Santo Antônio Hydroelectric Power-Plant in Rondônia, Brazil		en	Instituto Nacional de Pesquisas da Amazônia (INPA)	INPA	Instituto Nacional de Pesquisas da Amazônia - INPA / Invertebrate Collection
IlhaPedras:Km0.5:2013:7	2013-07-02	7:00/12:00	Amazon rainforest	Winkler extractor	one winkler extractor for 24 hours	Seventh campaign	square meter	1	one square meter of litter	South America	Brazil	BR	Rondônia	Porto Velho	Ilha Pedras, km 0.5	km 0.5	-64.36	-9.1036	2017-06-10	Invertebrate Collection of INPA / Environmental monitoring of ants (Hymenoptera: Formicidae) in the influence areas of Santo Antônio Hydroelectric Power-Plant in Rondônia, Brazil		en	Instituto Nacional de Pesquisas da Amazônia (INPA)	INPA	Instituto Nacional de Pesquisas da Amazônia - INPA / Invertebrate Collection
Teotônio:Km4:2013:7	2013-06-28	7:00/12:00	Amazon rainforest	Winkler extractor	one winkler extractor for 24 hours	Seventh campaign	square meter	1	one square meter of litter	South America	Brazil	BR	Rondônia	Porto Velho	Teotônio, km 4	km 4	-64.3	-8.5028	2017-06-10	Invertebrate Collection of INPA / Environmental monitoring of ants (Hymenoptera: Formicidae) in the influence areas of Santo Antônio Hydroelectric Power-Plant in Rondônia, Brazil		en	Instituto Nacional de Pesquisas da Amazônia (INPA)	INPA	Instituto Nacional de Pesquisas da Amazônia - INPA / Invertebrate Collection
Teotônio:Km3:2013:7	2013-06-28	7:00/12:00	Amazon rainforest	Winkler extractor	one winkler extractor for 24 hours	Seventh campaign	square meter	1	one square meter of litter	South America	Brazil	BR	Rondônia	Porto Velho	Teotônio, km 3	km 3	-64.3	-8.5028	2017-06-10	Invertebrate Collection of INPA / Environmental monitoring of ants (Hymenoptera: Formicidae) in the influence areas of Santo Antônio Hydroelectric Power-Plant in Rondônia, Brazil		en	Instituto Nacional de Pesquisas da Amazônia (INPA)	INPA	Instituto Nacional de Pesquisas da Amazônia - INPA / Invertebrate Collection
Teotônio:Km2:2013:7	2013-06-28	7:00/12:00	Amazon rainforest	Winkler extractor	one winkler extractor for 24 hours	Seventh campaign	square meter	1	one square meter of litter	South America	Brazil	BR	Rondônia	Porto Velho	Teotônio, km 2	km 2	-64.3	-8.5028	2017-06-10	Invertebrate Collection of INPA / Environmental monitoring of ants (Hymenoptera: Formicidae) in the influence areas of Santo Antônio Hydroelectric Power-Plant in Rondônia, Brazil		en	Instituto Nacional de Pesquisas da Amazônia (INPA)	INPA	Instituto Nacional de Pesquisas da Amazônia - INPA / Invertebrate Collection
Teotônio:Km0.5:2013:7	2013-06-28	7:00/12:00	Amazon rainforest	Winkler extractor	one winkler extractor for 24 hours	Seventh campaign	square meter	1	one square meter of litter	South America	Brazil	BR	Rondônia	Porto Velho	Teotônio, km 0.5	km 0.5	-64.3	-8.5028	2017-06-10	Invertebrate Collection of INPA / Environmental monitoring of ants (Hymenoptera: Formicidae) in the influence areas of Santo Antônio Hydroelectric Power-Plant in Rondônia, Brazil		en	Instituto Nacional de Pesquisas da Amazônia (INPA)	INPA	Instituto Nacional de Pesquisas da Amazônia - INPA / Invertebrate Collection
Teotônio:Km0:2013:7	2013-06-28	7:00/12:00	Amazon rainforest	Winkler extractor	one winkler extractor for 24 hours	Seventh campaign	square meter	1	one square meter of litter	South America	Brazil	BR	Rondônia	Porto Velho	Teotônio, km 0	km 0	-64.3	-8.5028	2017-06-10	Invertebrate Collection of INPA / Environmental monitoring of ants (Hymenoptera: Formicidae) in the influence areas of Santo Antônio Hydroelectric Power-Plant in Rondônia, Brazil		en	Instituto Nacional de Pesquisas da Amazônia (INPA)	INPA	Instituto Nacional de Pesquisas da Amazônia - INPA / Invertebrate Collection
Jaci-ParanáMD:Km0:2013:7	2013-07-05	7:00/12:00	Amazon rainforest	Winkler extractor	one winkler extractor for 24 hours	Seventh campaign	square meter	1	one square meter of litter	South America	Brazil	BR	Rondônia	Porto Velho	Jaci-Paraná - MD, km 0	km 0	-64.23	-9.25	2017-06-10	Invertebrate Collection of INPA / Environmental monitoring of ants (Hymenoptera: Formicidae) in the influence areas of Santo Antônio Hydroelectric Power-Plant in Rondônia, Brazil		en	Instituto Nacional de Pesquisas da Amazônia (INPA)	INPA	Instituto Nacional de Pesquisas da Amazônia - INPA / Invertebrate Collection
Jaci-ParanáMD:Km0.5:2013:7	2013-07-05	7:00/12:00	Amazon rainforest	Winkler extractor	one winkler extractor for 24 hours	Seventh campaign	square meter	1	one square meter of litter	South America	Brazil	BR	Rondônia	Porto Velho	Jaci-Paraná - MD, km 0.5	km 0.5	-64.23	-9.25	2017-06-10	Invertebrate Collection of INPA / Environmental monitoring of ants (Hymenoptera: Formicidae) in the influence areas of Santo Antônio Hydroelectric Power-Plant in Rondônia, Brazil		en	Instituto Nacional de Pesquisas da Amazônia (INPA)	INPA	Instituto Nacional de Pesquisas da Amazônia - INPA / Invertebrate Collection
Jaci-ParanáMD:Km1:2013:7	2013-07-05	7:00/12:00	Amazon rainforest	Winkler extractor	one winkler extractor for 24 hours	Seventh campaign	square meter	1	one square meter of litter	South America	Brazil	BR	Rondônia	Porto Velho	Jaci-Paraná - MD, km 1	km 1	-64.23	-9.25	2017-06-10	Invertebrate Collection of INPA / Environmental monitoring of ants (Hymenoptera: Formicidae) in the influence areas of Santo Antônio Hydroelectric Power-Plant in Rondônia, Brazil		en	Instituto Nacional de Pesquisas da Amazônia (INPA)	INPA	Instituto Nacional de Pesquisas da Amazônia - INPA / Invertebrate Collection
Jaci-ParanáMD:Km2:2013:7	2013-07-05	7:00/12:00	Amazon rainforest	Winkler extractor	one winkler extractor for 24 hours	Seventh campaign	square meter	1	one square meter of litter	South America	Brazil	BR	Rondônia	Porto Velho	Jaci-Paraná - MD, km 2	km 2	-64.23	-9.25	2017-06-10	Invertebrate Collection of INPA / Environmental monitoring of ants (Hymenoptera: Formicidae) in the influence areas of Santo Antônio Hydroelectric Power-Plant in Rondônia, Brazil		en	Instituto Nacional de Pesquisas da Amazônia (INPA)	INPA	Instituto Nacional de Pesquisas da Amazônia - INPA / Invertebrate Collection
Jaci-ParanáMD:Km3:2013:7	2013-07-05	7:00/12:00	Amazon rainforest	Winkler extractor	one winkler extractor for 24 hours	Seventh campaign	square meter	1	one square meter of litter	South America	Brazil	BR	Rondônia	Porto Velho	Jaci-Paraná - MD, km 3	km 3	-64.23	-9.25	2017-06-10	Invertebrate Collection of INPA / Environmental monitoring of ants (Hymenoptera: Formicidae) in the influence areas of Santo Antônio Hydroelectric Power-Plant in Rondônia, Brazil		en	Instituto Nacional de Pesquisas da Amazônia (INPA)	INPA	Instituto Nacional de Pesquisas da Amazônia - INPA / Invertebrate Collection
Jaci-ParanáMD:Km4:2013:7	2013-07-05	7:00/12:00	Amazon rainforest	Winkler extractor	one winkler extractor for 24 hours	Seventh campaign	square meter	1	one square meter of litter	South America	Brazil	BR	Rondônia	Porto Velho	Jaci-Paraná - MD, km 4	km 4	-64.23	-9.25	2017-06-10	Invertebrate Collection of INPA / Environmental monitoring of ants (Hymenoptera: Formicidae) in the influence areas of Santo Antônio Hydroelectric Power-Plant in Rondônia, Brazil		en	Instituto Nacional de Pesquisas da Amazônia (INPA)	INPA	Instituto Nacional de Pesquisas da Amazônia - INPA / Invertebrate Collection
NovoMóduloJaci:Km0:2013:7	2013-07-06	7:00/12:00	Amazon rainforest	Winkler extractor	one winkler extractor for 24 hours	Seventh campaign	square meter	1	one square meter of litter	South America	Brazil	BR	Rondônia	Porto Velho	Novo Módulo Jaci, km 0	km 0	-64.23	-9.22	2017-06-10	Invertebrate Collection of INPA / Environmental monitoring of ants (Hymenoptera: Formicidae) in the influence areas of Santo Antônio Hydroelectric Power-Plant in Rondônia, Brazil		en	Instituto Nacional de Pesquisas da Amazônia (INPA)	INPA	Instituto Nacional de Pesquisas da Amazônia - INPA / Invertebrate Collection
NovoMóduloJaci:Km0.5:2013:7	2013-07-06	7:00/12:00	Amazon rainforest	Winkler extractor	one winkler extractor for 24 hours	Seventh campaign	square meter	1	one square meter of litter	South America	Brazil	BR	Rondônia	Porto Velho	Novo Módulo Jaci, km 0.5	km 0.5	-64.23	-9.22	2017-06-10	Invertebrate Collection of INPA / Environmental monitoring of ants (Hymenoptera: Formicidae) in the influence areas of Santo Antônio Hydroelectric Power-Plant in Rondônia, Brazil		en	Instituto Nacional de Pesquisas da Amazônia (INPA)	INPA	Instituto Nacional de Pesquisas da Amazônia - INPA / Invertebrate Collection
NovoMóduloJaci:Km1:2013:7	2013-07-06	7:00/12:00	Amazon rainforest	Winkler extractor	one winkler extractor for 24 hours	Seventh campaign	square meter	1	one square meter of litter	South America	Brazil	BR	Rondônia	Porto Velho	Novo Módulo Jaci, km 1	km 1	-64.23	-9.22	2017-06-10	Invertebrate Collection of INPA / Environmental monitoring of ants (Hymenoptera: Formicidae) in the influence areas of Santo Antônio Hydroelectric Power-Plant in Rondônia, Brazil		en	Instituto Nacional de Pesquisas da Amazônia (INPA)	INPA	Instituto Nacional de Pesquisas da Amazônia - INPA / Invertebrate Collection
NovoMóduloJaci:Km2:2013:7	2013-07-06	7:00/12:00	Amazon rainforest	Winkler extractor	one winkler extractor for 24 hours	Seventh campaign	square meter	1	one square meter of litter	South America	Brazil	BR	Rondônia	Porto Velho	Novo Módulo Jaci, km 2	km 2	-64.23	-9.22	2017-06-10	Invertebrate Collection of INPA / Environmental monitoring of ants (Hymenoptera: Formicidae) in the influence areas of Santo Antônio Hydroelectric Power-Plant in Rondônia, Brazil		en	Instituto Nacional de Pesquisas da Amazônia (INPA)	INPA	Instituto Nacional de Pesquisas da Amazônia - INPA / Invertebrate Collection
NovoMóduloJaci:Km3:2013:7	2013-07-06	7:00/12:00	Amazon rainforest	Winkler extractor	one winkler extractor for 24 hours	Seventh campaign	square meter	1	one square meter of litter	South America	Brazil	BR	Rondônia	Porto Velho	Novo Módulo Jaci, km 3	km 3	-64.23	-9.22	2017-06-10	Invertebrate Collection of INPA / Environmental monitoring of ants (Hymenoptera: Formicidae) in the influence areas of Santo Antônio Hydroelectric Power-Plant in Rondônia, Brazil		en	Instituto Nacional de Pesquisas da Amazônia (INPA)	INPA	Instituto Nacional de Pesquisas da Amazônia - INPA / Invertebrate Collection
NovoMóduloJaci:Km4:2013:7	2013-07-06	7:00/12:00	Amazon rainforest	Winkler extractor	one winkler extractor for 24 hours	Seventh campaign	square meter	1	one square meter of litter	South America	Brazil	BR	Rondônia	Porto Velho	Novo Módulo Jaci, km 4	km 4	-64.23	-9.22	2017-06-10	Invertebrate Collection of INPA / Environmental monitoring of ants (Hymenoptera: Formicidae) in the influence areas of Santo Antônio Hydroelectric Power-Plant in Rondônia, Brazil		en	Instituto Nacional de Pesquisas da Amazônia (INPA)	INPA	Instituto Nacional de Pesquisas da Amazônia - INPA / Invertebrate Collection
Teotônio:Km0:2013:8	2013-10-20	7:00/12:00	Amazon rainforest	Winkler extractor	one winkler extractor for 24 hours	Eighth campaign	square meter	1	one square meter of litter	South America	Brazil	BR	Rondônia	Porto Velho	Teotônio, km 0	km 0	-64.3	-8.5028	2017-06-10	Invertebrate Collection of INPA / Environmental monitoring of ants (Hymenoptera: Formicidae) in the influence areas of Santo Antônio Hydroelectric Power-Plant in Rondônia, Brazil		en	Instituto Nacional de Pesquisas da Amazônia (INPA)	INPA	Instituto Nacional de Pesquisas da Amazônia - INPA / Invertebrate Collection
Teotônio:Km4:2013:8	2013-10-20	7:00/12:00	Amazon rainforest	Winkler extractor	one winkler extractor for 24 hours	Eighth campaign	square meter	1	one square meter of litter	South America	Brazil	BR	Rondônia	Porto Velho	Teotônio, km 4	km 4	-64.3	-8.5028	2017-06-10	Invertebrate Collection of INPA / Environmental monitoring of ants (Hymenoptera: Formicidae) in the influence areas of Santo Antônio Hydroelectric Power-Plant in Rondônia, Brazil		en	Instituto Nacional de Pesquisas da Amazônia (INPA)	INPA	Instituto Nacional de Pesquisas da Amazônia - INPA / Invertebrate Collection
Teotônio:Km3:2013:8	2013-10-20	7:00/12:00	Amazon rainforest	Winkler extractor	one winkler extractor for 24 hours	Eighth campaign	square meter	1	one square meter of litter	South America	Brazil	BR	Rondônia	Porto Velho	Teotônio, km 3	km 3	-64.3	-8.5028	2017-06-10	Invertebrate Collection of INPA / Environmental monitoring of ants (Hymenoptera: Formicidae) in the influence areas of Santo Antônio Hydroelectric Power-Plant in Rondônia, Brazil		en	Instituto Nacional de Pesquisas da Amazônia (INPA)	INPA	Instituto Nacional de Pesquisas da Amazônia - INPA / Invertebrate Collection
Teotônio:Km2:2013:8	2013-10-20	7:00/12:00	Amazon rainforest	Winkler extractor	one winkler extractor for 24 hours	Eighth campaign	square meter	1	one square meter of litter	South America	Brazil	BR	Rondônia	Porto Velho	Teotônio, km 2	km 2	-64.3	-8.5028	2017-06-10	Invertebrate Collection of INPA / Environmental monitoring of ants (Hymenoptera: Formicidae) in the influence areas of Santo Antônio Hydroelectric Power-Plant in Rondônia, Brazil		en	Instituto Nacional de Pesquisas da Amazônia (INPA)	INPA	Instituto Nacional de Pesquisas da Amazônia - INPA / Invertebrate Collection
Teotônio:Km0.5:2013:8	2013-10-20	7:00/12:00	Amazon rainforest	Winkler extractor	one winkler extractor for 24 hours	Eighth campaign	square meter	1	one square meter of litter	South America	Brazil	BR	Rondônia	Porto Velho	Teotônio, km 0.5	km 0.5	-64.3	-8.5028	2017-06-10	Invertebrate Collection of INPA / Environmental monitoring of ants (Hymenoptera: Formicidae) in the influence areas of Santo Antônio Hydroelectric Power-Plant in Rondônia, Brazil		en	Instituto Nacional de Pesquisas da Amazônia (INPA)	INPA	Instituto Nacional de Pesquisas da Amazônia - INPA / Invertebrate Collection
IlhaBúfalos:Km4:2013:8	2013-10-26	7:00/12:00	Amazon rainforest	Winkler extractor	one winkler extractor for 24 hours	Eighth campaign	square meter	1	one square meter of litter	South America	Brazil	BR	Rondônia	Porto Velho	Ilha Búfalos, km 4	km 4	-64.3	-9.09	2017-06-10	Invertebrate Collection of INPA / Environmental monitoring of ants (Hymenoptera: Formicidae) in the influence areas of Santo Antônio Hydroelectric Power-Plant in Rondônia, Brazil		en	Instituto Nacional de Pesquisas da Amazônia (INPA)	INPA	Instituto Nacional de Pesquisas da Amazônia - INPA / Invertebrate Collection
IlhaBúfalos:Km3:2013:8	2013-10-26	7:00/12:00	Amazon rainforest	Winkler extractor	one winkler extractor for 24 hours	Eighth campaign	square meter	1	one square meter of litter	South America	Brazil	BR	Rondônia	Porto Velho	Ilha Búfalos, km 3	km 3	-64.3	-9.09	2017-06-10	Invertebrate Collection of INPA / Environmental monitoring of ants (Hymenoptera: Formicidae) in the influence areas of Santo Antônio Hydroelectric Power-Plant in Rondônia, Brazil		en	Instituto Nacional de Pesquisas da Amazônia (INPA)	INPA	Instituto Nacional de Pesquisas da Amazônia - INPA / Invertebrate Collection
IlhaBúfalos:Km2:2013:8	2013-10-26	7:00/12:00	Amazon rainforest	Winkler extractor	one winkler extractor for 24 hours	Eighth campaign	square meter	1	one square meter of litter	South America	Brazil	BR	Rondônia	Porto Velho	Ilha Búfalos, km 2	km 2	-64.3	-9.09	2017-06-10	Invertebrate Collection of INPA / Environmental monitoring of ants (Hymenoptera: Formicidae) in the influence areas of Santo Antônio Hydroelectric Power-Plant in Rondônia, Brazil		en	Instituto Nacional de Pesquisas da Amazônia (INPA)	INPA	Instituto Nacional de Pesquisas da Amazônia - INPA / Invertebrate Collection
IlhaBúfalos:Km1:2013:8	2013-10-26	7:00/12:00	Amazon rainforest	Winkler extractor	one winkler extractor for 24 hours	Eighth campaign	square meter	1	one square meter of litter	South America	Brazil	BR	Rondônia	Porto Velho	Ilha Búfalos, km 1	km 1	-64.3	-9.09	2017-06-10	Invertebrate Collection of INPA / Environmental monitoring of ants (Hymenoptera: Formicidae) in the influence areas of Santo Antônio Hydroelectric Power-Plant in Rondônia, Brazil		en	Instituto Nacional de Pesquisas da Amazônia (INPA)	INPA	Instituto Nacional de Pesquisas da Amazônia - INPA / Invertebrate Collection
IlhaBúfalos:Km0.5:2013:8	2013-10-26	7:00/12:00	Amazon rainforest	Winkler extractor	one winkler extractor for 24 hours	Eighth campaign	square meter	1	one square meter of litter	South America	Brazil	BR	Rondônia	Porto Velho	Ilha Búfalos, km 0.5	km 0.5	-64.3	-9.09	2017-06-10	Invertebrate Collection of INPA / Environmental monitoring of ants (Hymenoptera: Formicidae) in the influence areas of Santo Antônio Hydroelectric Power-Plant in Rondônia, Brazil		en	Instituto Nacional de Pesquisas da Amazônia (INPA)	INPA	Instituto Nacional de Pesquisas da Amazônia - INPA / Invertebrate Collection
IlhaBúfalos:Km0:2013:8	2013-10-26	7:00/12:00	Amazon rainforest	Winkler extractor	one winkler extractor for 24 hours	Eighth campaign	square meter	1	one square meter of litter	South America	Brazil	BR	Rondônia	Porto Velho	Ilha Búfalos, km 0	km 0	-64.3	-9.09	2017-06-10	Invertebrate Collection of INPA / Environmental monitoring of ants (Hymenoptera: Formicidae) in the influence areas of Santo Antônio Hydroelectric Power-Plant in Rondônia, Brazil		en	Instituto Nacional de Pesquisas da Amazônia (INPA)	INPA	Instituto Nacional de Pesquisas da Amazônia - INPA / Invertebrate Collection
IlhaPedras:Km4:2013:8	2013-10-20	7:00/12:00	Amazon rainforest	Winkler extractor	one winkler extractor for 24 hours	Eighth campaign	square meter	1	one square meter of litter	South America	Brazil	BR	Rondônia	Porto Velho	Ilha Pedras, km 4	km 4	-64.36	-9.1036	2017-06-10	Invertebrate Collection of INPA / Environmental monitoring of ants (Hymenoptera: Formicidae) in the influence areas of Santo Antônio Hydroelectric Power-Plant in Rondônia, Brazil		en	Instituto Nacional de Pesquisas da Amazônia (INPA)	INPA	Instituto Nacional de Pesquisas da Amazônia - INPA / Invertebrate Collection
IlhaPedras:Km3:2013:8	2013-10-20	7:00/12:00	Amazon rainforest	Winkler extractor	one winkler extractor for 24 hours	Eighth campaign	square meter	1	one square meter of litter	South America	Brazil	BR	Rondônia	Porto Velho	Ilha Pedras, km 3	km 3	-64.36	-9.1036	2017-06-10	Invertebrate Collection of INPA / Environmental monitoring of ants (Hymenoptera: Formicidae) in the influence areas of Santo Antônio Hydroelectric Power-Plant in Rondônia, Brazil		en	Instituto Nacional de Pesquisas da Amazônia (INPA)	INPA	Instituto Nacional de Pesquisas da Amazônia - INPA / Invertebrate Collection
IlhaPedras:Km2:2013:8	2013-10-20	7:00/12:00	Amazon rainforest	Winkler extractor	one winkler extractor for 24 hours	Eighth campaign	square meter	1	one square meter of litter	South America	Brazil	BR	Rondônia	Porto Velho	Ilha Pedras, km 2	km 2	-64.36	-9.1036	2017-06-10	Invertebrate Collection of INPA / Environmental monitoring of ants (Hymenoptera: Formicidae) in the influence areas of Santo Antônio Hydroelectric Power-Plant in Rondônia, Brazil		en	Instituto Nacional de Pesquisas da Amazônia (INPA)	INPA	Instituto Nacional de Pesquisas da Amazônia - INPA / Invertebrate Collection
IlhaPedras:Km1:2013:8	2013-10-20	7:00/12:00	Amazon rainforest	Winkler extractor	one winkler extractor for 24 hours	Eighth campaign	square meter	1	one square meter of litter	South America	Brazil	BR	Rondônia	Porto Velho	Ilha Pedras, km 1	km 1	-64.36	-9.1036	2017-06-10	Invertebrate Collection of INPA / Environmental monitoring of ants (Hymenoptera: Formicidae) in the influence areas of Santo Antônio Hydroelectric Power-Plant in Rondônia, Brazil		en	Instituto Nacional de Pesquisas da Amazônia (INPA)	INPA	Instituto Nacional de Pesquisas da Amazônia - INPA / Invertebrate Collection
IlhaPedras:Km0.5:2013:8	2013-10-20	7:00/12:00	Amazon rainforest	Winkler extractor	one winkler extractor for 24 hours	Eighth campaign	square meter	1	one square meter of litter	South America	Brazil	BR	Rondônia	Porto Velho	Ilha Pedras, km 0.5	km 0.5	-64.36	-9.1036	2017-06-10	Invertebrate Collection of INPA / Environmental monitoring of ants (Hymenoptera: Formicidae) in the influence areas of Santo Antônio Hydroelectric Power-Plant in Rondônia, Brazil		en	Instituto Nacional de Pesquisas da Amazônia (INPA)	INPA	Instituto Nacional de Pesquisas da Amazônia - INPA / Invertebrate Collection
IlhaPedras:Km0:2013:8	2013-10-20	7:00/12:00	Amazon rainforest	Winkler extractor	one winkler extractor for 24 hours	Eighth campaign	square meter	1	one square meter of litter	South America	Brazil	BR	Rondônia	Porto Velho	Ilha Pedras, km 0	km 0	-64.36	-9.1036	2017-06-10	Invertebrate Collection of INPA / Environmental monitoring of ants (Hymenoptera: Formicidae) in the influence areas of Santo Antônio Hydroelectric Power-Plant in Rondônia, Brazil		en	Instituto Nacional de Pesquisas da Amazônia (INPA)	INPA	Instituto Nacional de Pesquisas da Amazônia - INPA / Invertebrate Collection
NovoMóduloJaci:Km0:2013:8	2013-10-23	7:00/12:00	Amazon rainforest	Winkler extractor	one winkler extractor for 24 hours	Eighth campaign	square meter	1	one square meter of litter	South America	Brazil	BR	Rondônia	Porto Velho	Novo Módulo Jaci, km 0	km 0	-64.23	-9.22	2017-06-10	Invertebrate Collection of INPA / Environmental monitoring of ants (Hymenoptera: Formicidae) in the influence areas of Santo Antônio Hydroelectric Power-Plant in Rondônia, Brazil		en	Instituto Nacional de Pesquisas da Amazônia (INPA)	INPA	Instituto Nacional de Pesquisas da Amazônia - INPA / Invertebrate Collection
NovoMóduloJaci:Km0.5:2013:8	2013-10-23	7:00/12:00	Amazon rainforest	Winkler extractor	one winkler extractor for 24 hours	Eighth campaign	square meter	1	one square meter of litter	South America	Brazil	BR	Rondônia	Porto Velho	Novo Módulo Jaci, km 0.5	km 0.5	-64.23	-9.22	2017-06-10	Invertebrate Collection of INPA / Environmental monitoring of ants (Hymenoptera: Formicidae) in the influence areas of Santo Antônio Hydroelectric Power-Plant in Rondônia, Brazil		en	Instituto Nacional de Pesquisas da Amazônia (INPA)	INPA	Instituto Nacional de Pesquisas da Amazônia - INPA / Invertebrate Collection
NovoMóduloJaci:Km1:2013:8	2013-10-23	7:00/12:00	Amazon rainforest	Winkler extractor	one winkler extractor for 24 hours	Eighth campaign	square meter	1	one square meter of litter	South America	Brazil	BR	Rondônia	Porto Velho	Novo Módulo Jaci, km 1	km 1	-64.23	-9.22	2017-06-10	Invertebrate Collection of INPA / Environmental monitoring of ants (Hymenoptera: Formicidae) in the influence areas of Santo Antônio Hydroelectric Power-Plant in Rondônia, Brazil		en	Instituto Nacional de Pesquisas da Amazônia (INPA)	INPA	Instituto Nacional de Pesquisas da Amazônia - INPA / Invertebrate Collection
NovoMóduloJaci:Km2:2013:8	2013-10-23	7:00/12:00	Amazon rainforest	Winkler extractor	one winkler extractor for 24 hours	Eighth campaign	square meter	1	one square meter of litter	South America	Brazil	BR	Rondônia	Porto Velho	Novo Módulo Jaci, km 2	km 2	-64.23	-9.22	2017-06-10	Invertebrate Collection of INPA / Environmental monitoring of ants (Hymenoptera: Formicidae) in the influence areas of Santo Antônio Hydroelectric Power-Plant in Rondônia, Brazil		en	Instituto Nacional de Pesquisas da Amazônia (INPA)	INPA	Instituto Nacional de Pesquisas da Amazônia - INPA / Invertebrate Collection
NovoMóduloJaci:Km3:2013:8	2013-10-23	7:00/12:00	Amazon rainforest	Winkler extractor	one winkler extractor for 24 hours	Eighth campaign	square meter	1	one square meter of litter	South America	Brazil	BR	Rondônia	Porto Velho	Novo Módulo Jaci, km 3	km 3	-64.23	-9.22	2017-06-10	Invertebrate Collection of INPA / Environmental monitoring of ants (Hymenoptera: Formicidae) in the influence areas of Santo Antônio Hydroelectric Power-Plant in Rondônia, Brazil		en	Instituto Nacional de Pesquisas da Amazônia (INPA)	INPA	Instituto Nacional de Pesquisas da Amazônia - INPA / Invertebrate Collection
NovoMóduloJaci:Km4:2013:8	2013-10-23	7:00/12:00	Amazon rainforest	Winkler extractor	one winkler extractor for 24 hours	Eighth campaign	square meter	1	one square meter of litter	South America	Brazil	BR	Rondônia	Porto Velho	Novo Módulo Jaci, km 4	km 4	-64.23	-9.22	2017-06-10	Invertebrate Collection of INPA / Environmental monitoring of ants (Hymenoptera: Formicidae) in the influence areas of Santo Antônio Hydroelectric Power-Plant in Rondônia, Brazil		en	Instituto Nacional de Pesquisas da Amazônia (INPA)	INPA	Instituto Nacional de Pesquisas da Amazônia - INPA / Invertebrate Collection
Jaci-ParanáMD:Km0:2013:8	2013-10-22	7:00/12:00	Amazon rainforest	Winkler extractor	one winkler extractor for 24 hours	Eighth campaign	square meter	1	one square meter of litter	South America	Brazil	BR	Rondônia	Porto Velho	Jaci-Paraná - MD, km 0	km 0	-64.23	-9.25	2017-06-10	Invertebrate Collection of INPA / Environmental monitoring of ants (Hymenoptera: Formicidae) in the influence areas of Santo Antônio Hydroelectric Power-Plant in Rondônia, Brazil		en	Instituto Nacional de Pesquisas da Amazônia (INPA)	INPA	Instituto Nacional de Pesquisas da Amazônia - INPA / Invertebrate Collection
Jaci-ParanáMD:Km0.5:2013:8	2013-10-22	7:00/12:00	Amazon rainforest	Winkler extractor	one winkler extractor for 24 hours	Eighth campaign	square meter	1	one square meter of litter	South America	Brazil	BR	Rondônia	Porto Velho	Jaci-Paraná - MD, km 0.5	km 0.5	-64.23	-9.25	2017-06-10	Invertebrate Collection of INPA / Environmental monitoring of ants (Hymenoptera: Formicidae) in the influence areas of Santo Antônio Hydroelectric Power-Plant in Rondônia, Brazil		en	Instituto Nacional de Pesquisas da Amazônia (INPA)	INPA	Instituto Nacional de Pesquisas da Amazônia - INPA / Invertebrate Collection
Jaci-ParanáMD:Km1:2013:8	2013-10-22	7:00/12:00	Amazon rainforest	Winkler extractor	one winkler extractor for 24 hours	Eighth campaign	square meter	1	one square meter of litter	South America	Brazil	BR	Rondônia	Porto Velho	Jaci-Paraná - MD, km 1	km 1	-64.23	-9.25	2017-06-10	Invertebrate Collection of INPA / Environmental monitoring of ants (Hymenoptera: Formicidae) in the influence areas of Santo Antônio Hydroelectric Power-Plant in Rondônia, Brazil		en	Instituto Nacional de Pesquisas da Amazônia (INPA)	INPA	Instituto Nacional de Pesquisas da Amazônia - INPA / Invertebrate Collection
Jaci-ParanáMD:Km2:2013:8	2013-10-22	7:00/12:00	Amazon rainforest	Winkler extractor	one winkler extractor for 24 hours	Eighth campaign	square meter	1	one square meter of litter	South America	Brazil	BR	Rondônia	Porto Velho	Jaci-Paraná - MD, km 2	km 2	-64.23	-9.25	2017-06-10	Invertebrate Collection of INPA / Environmental monitoring of ants (Hymenoptera: Formicidae) in the influence areas of Santo Antônio Hydroelectric Power-Plant in Rondônia, Brazil		en	Instituto Nacional de Pesquisas da Amazônia (INPA)	INPA	Instituto Nacional de Pesquisas da Amazônia - INPA / Invertebrate Collection
Jaci-ParanáMD:Km3:2013:8	2013-10-22	7:00/12:00	Amazon rainforest	Winkler extractor	one winkler extractor for 24 hours	Eighth campaign	square meter	1	one square meter of litter	South America	Brazil	BR	Rondônia	Porto Velho	Jaci-Paraná - MD, km 3	km 3	-64.23	-9.25	2017-06-10	Invertebrate Collection of INPA / Environmental monitoring of ants (Hymenoptera: Formicidae) in the influence areas of Santo Antônio Hydroelectric Power-Plant in Rondônia, Brazil		en	Instituto Nacional de Pesquisas da Amazônia (INPA)	INPA	Instituto Nacional de Pesquisas da Amazônia - INPA / Invertebrate Collection
Jaci-ParanáMD:Km4:2013:8	2013-10-22	7:00/12:00	Amazon rainforest	Winkler extractor	one winkler extractor for 24 hours	Eighth campaign	square meter	1	one square meter of litter	South America	Brazil	BR	Rondônia	Porto Velho	Jaci-Paraná - MD, km 4	km 4	-64.23	-9.25	2017-06-10	Invertebrate Collection of INPA / Environmental monitoring of ants (Hymenoptera: Formicidae) in the influence areas of Santo Antônio Hydroelectric Power-Plant in Rondônia, Brazil		en	Instituto Nacional de Pesquisas da Amazônia (INPA)	INPA	Instituto Nacional de Pesquisas da Amazônia - INPA / Invertebrate Collection
Teotônio:Km4:2014:9	2014-01-27	7:00/12:00	Amazon rainforest	Winkler extractor	one winkler extractor for 24 hours	Ninth campaign	square meter	1	one square meter of litter	South America	Brazil	BR	Rondônia	Porto Velho	Teotônio, km 4	km 4	-64.3	-8.5028	2017-06-10	Invertebrate Collection of INPA / Environmental monitoring of ants (Hymenoptera: Formicidae) in the influence areas of Santo Antônio Hydroelectric Power-Plant in Rondônia, Brazil		en	Instituto Nacional de Pesquisas da Amazônia (INPA)	INPA	Instituto Nacional de Pesquisas da Amazônia - INPA / Invertebrate Collection
Teotônio:Km3:2014:9	2014-01-27	7:00/12:00	Amazon rainforest	Winkler extractor	one winkler extractor for 24 hours	Ninth campaign	square meter	1	one square meter of litter	South America	Brazil	BR	Rondônia	Porto Velho	Teotônio, km 3	km 3	-64.3	-8.5028	2017-06-10	Invertebrate Collection of INPA / Environmental monitoring of ants (Hymenoptera: Formicidae) in the influence areas of Santo Antônio Hydroelectric Power-Plant in Rondônia, Brazil		en	Instituto Nacional de Pesquisas da Amazônia (INPA)	INPA	Instituto Nacional de Pesquisas da Amazônia - INPA / Invertebrate Collection
Teotônio:Km2:2014:9	2014-01-27	7:00/12:00	Amazon rainforest	Winkler extractor	one winkler extractor for 24 hours	Ninth campaign	square meter	1	one square meter of litter	South America	Brazil	BR	Rondônia	Porto Velho	Teotônio, km 2	km 2	-64.3	-8.5028	2017-06-10	Invertebrate Collection of INPA / Environmental monitoring of ants (Hymenoptera: Formicidae) in the influence areas of Santo Antônio Hydroelectric Power-Plant in Rondônia, Brazil		en	Instituto Nacional de Pesquisas da Amazônia (INPA)	INPA	Instituto Nacional de Pesquisas da Amazônia - INPA / Invertebrate Collection
Teotônio:Km0.5:2014:9	2014-01-27	7:00/12:00	Amazon rainforest	Winkler extractor	one winkler extractor for 24 hours	Ninth campaign	square meter	1	one square meter of litter	South America	Brazil	BR	Rondônia	Porto Velho	Teotônio, km 0.5	km 0.5	-64.3	-8.5028	2017-06-10	Invertebrate Collection of INPA / Environmental monitoring of ants (Hymenoptera: Formicidae) in the influence areas of Santo Antônio Hydroelectric Power-Plant in Rondônia, Brazil		en	Instituto Nacional de Pesquisas da Amazônia (INPA)	INPA	Instituto Nacional de Pesquisas da Amazônia - INPA / Invertebrate Collection
Teotônio:Km0:2014:9	2014-01-27	7:00/12:00	Amazon rainforest	Winkler extractor	one winkler extractor for 24 hours	Ninth campaign	square meter	1	one square meter of litter	South America	Brazil	BR	Rondônia	Porto Velho	Teotônio, km 0	km 0	-64.3	-8.5028	2017-06-10	Invertebrate Collection of INPA / Environmental monitoring of ants (Hymenoptera: Formicidae) in the influence areas of Santo Antônio Hydroelectric Power-Plant in Rondônia, Brazil		en	Instituto Nacional de Pesquisas da Amazônia (INPA)	INPA	Instituto Nacional de Pesquisas da Amazônia - INPA / Invertebrate Collection
IlhaPedras:Km4:2014:9	2014-01-17	7:00/12:00	Amazon rainforest	Winkler extractor	one winkler extractor for 24 hours	Ninth campaign	square meter	1	one square meter of litter	South America	Brazil	BR	Rondônia	Porto Velho	Ilha Pedras, km 4	km 4	-64.36	-9.1036	2017-06-10	Invertebrate Collection of INPA / Environmental monitoring of ants (Hymenoptera: Formicidae) in the influence areas of Santo Antônio Hydroelectric Power-Plant in Rondônia, Brazil		en	Instituto Nacional de Pesquisas da Amazônia (INPA)	INPA	Instituto Nacional de Pesquisas da Amazônia - INPA / Invertebrate Collection
IlhaPedras:Km3:2014:9	2014-01-17	7:00/12:00	Amazon rainforest	Winkler extractor	one winkler extractor for 24 hours	Ninth campaign	square meter	1	one square meter of litter	South America	Brazil	BR	Rondônia	Porto Velho	Ilha Pedras, km 3	km 3	-64.36	-9.1036	2017-06-10	Invertebrate Collection of INPA / Environmental monitoring of ants (Hymenoptera: Formicidae) in the influence areas of Santo Antônio Hydroelectric Power-Plant in Rondônia, Brazil		en	Instituto Nacional de Pesquisas da Amazônia (INPA)	INPA	Instituto Nacional de Pesquisas da Amazônia - INPA / Invertebrate Collection
IlhaPedras:Km2:2014:9	2014-01-17	7:00/12:00	Amazon rainforest	Winkler extractor	one winkler extractor for 24 hours	Ninth campaign	square meter	1	one square meter of litter	South America	Brazil	BR	Rondônia	Porto Velho	Ilha Pedras, km 2	km 2	-64.36	-9.1036	2017-06-10	Invertebrate Collection of INPA / Environmental monitoring of ants (Hymenoptera: Formicidae) in the influence areas of Santo Antônio Hydroelectric Power-Plant in Rondônia, Brazil		en	Instituto Nacional de Pesquisas da Amazônia (INPA)	INPA	Instituto Nacional de Pesquisas da Amazônia - INPA / Invertebrate Collection
IlhaPedras:Km1:2014:9	2014-01-17	7:00/12:00	Amazon rainforest	Winkler extractor	one winkler extractor for 24 hours	Ninth campaign	square meter	1	one square meter of litter	South America	Brazil	BR	Rondônia	Porto Velho	Ilha Pedras, km 1	km 1	-64.36	-9.1036	2017-06-10	Invertebrate Collection of INPA / Environmental monitoring of ants (Hymenoptera: Formicidae) in the influence areas of Santo Antônio Hydroelectric Power-Plant in Rondônia, Brazil		en	Instituto Nacional de Pesquisas da Amazônia (INPA)	INPA	Instituto Nacional de Pesquisas da Amazônia - INPA / Invertebrate Collection
IlhaPedras:Km0.5:2014:9	2014-01-17	7:00/12:00	Amazon rainforest	Winkler extractor	one winkler extractor for 24 hours	Ninth campaign	square meter	1	one square meter of litter	South America	Brazil	BR	Rondônia	Porto Velho	Ilha Pedras, km 0.5	km 0.5	-64.36	-9.1036	2017-06-10	Invertebrate Collection of INPA / Environmental monitoring of ants (Hymenoptera: Formicidae) in the influence areas of Santo Antônio Hydroelectric Power-Plant in Rondônia, Brazil		en	Instituto Nacional de Pesquisas da Amazônia (INPA)	INPA	Instituto Nacional de Pesquisas da Amazônia - INPA / Invertebrate Collection
IlhaBúfalos:Km4:2014:9	2014-01-19	7:00/12:00	Amazon rainforest	Winkler extractor	one winkler extractor for 24 hours	Ninth campaign	square meter	1	one square meter of litter	South America	Brazil	BR	Rondônia	Porto Velho	Ilha Búfalos, km 4	km 4	-64.3	-9.09	2017-06-10	Invertebrate Collection of INPA / Environmental monitoring of ants (Hymenoptera: Formicidae) in the influence areas of Santo Antônio Hydroelectric Power-Plant in Rondônia, Brazil		en	Instituto Nacional de Pesquisas da Amazônia (INPA)	INPA	Instituto Nacional de Pesquisas da Amazônia - INPA / Invertebrate Collection
IlhaBúfalos:Km3:2014:9	2014-01-19	7:00/12:00	Amazon rainforest	Winkler extractor	one winkler extractor for 24 hours	Ninth campaign	square meter	1	one square meter of litter	South America	Brazil	BR	Rondônia	Porto Velho	Ilha Búfalos, km 3	km 3	-64.3	-9.09	2017-06-10	Invertebrate Collection of INPA / Environmental monitoring of ants (Hymenoptera: Formicidae) in the influence areas of Santo Antônio Hydroelectric Power-Plant in Rondônia, Brazil		en	Instituto Nacional de Pesquisas da Amazônia (INPA)	INPA	Instituto Nacional de Pesquisas da Amazônia - INPA / Invertebrate Collection
IlhaBúfalos:Km2:2014:9	2014-01-19	7:00/12:00	Amazon rainforest	Winkler extractor	one winkler extractor for 24 hours	Ninth campaign	square meter	1	one square meter of litter	South America	Brazil	BR	Rondônia	Porto Velho	Ilha Búfalos, km 2	km 2	-64.3	-9.09	2017-06-10	Invertebrate Collection of INPA / Environmental monitoring of ants (Hymenoptera: Formicidae) in the influence areas of Santo Antônio Hydroelectric Power-Plant in Rondônia, Brazil		en	Instituto Nacional de Pesquisas da Amazônia (INPA)	INPA	Instituto Nacional de Pesquisas da Amazônia - INPA / Invertebrate Collection
IlhaBúfalos:Km1:2014:9	2014-01-19	7:00/12:00	Amazon rainforest	Winkler extractor	one winkler extractor for 24 hours	Ninth campaign	square meter	1	one square meter of litter	South America	Brazil	BR	Rondônia	Porto Velho	Ilha Búfalos, km 1	km 1	-64.3	-9.09	2017-06-10	Invertebrate Collection of INPA / Environmental monitoring of ants (Hymenoptera: Formicidae) in the influence areas of Santo Antônio Hydroelectric Power-Plant in Rondônia, Brazil		en	Instituto Nacional de Pesquisas da Amazônia (INPA)	INPA	Instituto Nacional de Pesquisas da Amazônia - INPA / Invertebrate Collection
IlhaBúfalos:Km0.5:2014:9	2014-01-19	7:00/12:00	Amazon rainforest	Winkler extractor	one winkler extractor for 24 hours	Ninth campaign	square meter	1	one square meter of litter	South America	Brazil	BR	Rondônia	Porto Velho	Ilha Búfalos, km 0.5	km 0.5	-64.3	-9.09	2017-06-10	Invertebrate Collection of INPA / Environmental monitoring of ants (Hymenoptera: Formicidae) in the influence areas of Santo Antônio Hydroelectric Power-Plant in Rondônia, Brazil		en	Instituto Nacional de Pesquisas da Amazônia (INPA)	INPA	Instituto Nacional de Pesquisas da Amazônia - INPA / Invertebrate Collection
IlhaBúfalos:Km0:2014:9	2014-01-19	7:00/12:00	Amazon rainforest	Winkler extractor	one winkler extractor for 24 hours	Ninth campaign	square meter	1	one square meter of litter	South America	Brazil	BR	Rondônia	Porto Velho	Ilha Búfalos, km 0	km 0	-64.3	-9.09	2017-06-10	Invertebrate Collection of INPA / Environmental monitoring of ants (Hymenoptera: Formicidae) in the influence areas of Santo Antônio Hydroelectric Power-Plant in Rondônia, Brazil		en	Instituto Nacional de Pesquisas da Amazônia (INPA)	INPA	Instituto Nacional de Pesquisas da Amazônia - INPA / Invertebrate Collection
NovoMóduloJaci:Km4:2014:9	2014-01-24	7:00/12:00	Amazon rainforest	Winkler extractor	one winkler extractor for 24 hours	Ninth campaign	square meter	1	one square meter of litter	South America	Brazil	BR	Rondônia	Porto Velho	Novo Módulo Jaci, km 4	km 4	-64.23	-9.22	2017-06-10	Invertebrate Collection of INPA / Environmental monitoring of ants (Hymenoptera: Formicidae) in the influence areas of Santo Antônio Hydroelectric Power-Plant in Rondônia, Brazil		en	Instituto Nacional de Pesquisas da Amazônia (INPA)	INPA	Instituto Nacional de Pesquisas da Amazônia - INPA / Invertebrate Collection
NovoMóduloJaci:Km3:2014:9	2014-01-24	7:00/12:00	Amazon rainforest	Winkler extractor	one winkler extractor for 24 hours	Ninth campaign	square meter	1	one square meter of litter	South America	Brazil	BR	Rondônia	Porto Velho	Novo Módulo Jaci, km 3	km 3	-64.23	-9.22	2017-06-10	Invertebrate Collection of INPA / Environmental monitoring of ants (Hymenoptera: Formicidae) in the influence areas of Santo Antônio Hydroelectric Power-Plant in Rondônia, Brazil		en	Instituto Nacional de Pesquisas da Amazônia (INPA)	INPA	Instituto Nacional de Pesquisas da Amazônia - INPA / Invertebrate Collection
NovoMóduloJaci:Km2:2014:9	2014-01-24	7:00/12:00	Amazon rainforest	Winkler extractor	one winkler extractor for 24 hours	Ninth campaign	square meter	1	one square meter of litter	South America	Brazil	BR	Rondônia	Porto Velho	Novo Módulo Jaci, km 2	km 2	-64.23	-9.22	2017-06-10	Invertebrate Collection of INPA / Environmental monitoring of ants (Hymenoptera: Formicidae) in the influence areas of Santo Antônio Hydroelectric Power-Plant in Rondônia, Brazil		en	Instituto Nacional de Pesquisas da Amazônia (INPA)	INPA	Instituto Nacional de Pesquisas da Amazônia - INPA / Invertebrate Collection
NovoMóduloJaci:Km1:2014:9	2014-01-24	7:00/12:00	Amazon rainforest	Winkler extractor	one winkler extractor for 24 hours	Ninth campaign	square meter	1	one square meter of litter	South America	Brazil	BR	Rondônia	Porto Velho	Novo Módulo Jaci, km 1	km 1	-64.23	-9.22	2017-06-10	Invertebrate Collection of INPA / Environmental monitoring of ants (Hymenoptera: Formicidae) in the influence areas of Santo Antônio Hydroelectric Power-Plant in Rondônia, Brazil		en	Instituto Nacional de Pesquisas da Amazônia (INPA)	INPA	Instituto Nacional de Pesquisas da Amazônia - INPA / Invertebrate Collection
NovoMóduloJaci:Km0.5:2014:9	2014-01-24	7:00/12:00	Amazon rainforest	Winkler extractor	one winkler extractor for 24 hours	Ninth campaign	square meter	1	one square meter of litter	South America	Brazil	BR	Rondônia	Porto Velho	Novo Módulo Jaci, km 0.5	km 0.5	-64.23	-9.22	2017-06-10	Invertebrate Collection of INPA / Environmental monitoring of ants (Hymenoptera: Formicidae) in the influence areas of Santo Antônio Hydroelectric Power-Plant in Rondônia, Brazil		en	Instituto Nacional de Pesquisas da Amazônia (INPA)	INPA	Instituto Nacional de Pesquisas da Amazônia - INPA / Invertebrate Collection
NovoMóduloJaci:Km0:2014:9	2014-01-24	7:00/12:00	Amazon rainforest	Winkler extractor	one winkler extractor for 24 hours	Ninth campaign	square meter	1	one square meter of litter	South America	Brazil	BR	Rondônia	Porto Velho	Novo Módulo Jaci, km 0	km 0	-64.23	-9.22	2017-06-10	Invertebrate Collection of INPA / Environmental monitoring of ants (Hymenoptera: Formicidae) in the influence areas of Santo Antônio Hydroelectric Power-Plant in Rondônia, Brazil		en	Instituto Nacional de Pesquisas da Amazônia (INPA)	INPA	Instituto Nacional de Pesquisas da Amazônia - INPA / Invertebrate Collection
Jaci-ParanáMD:Km4:2014:9	2014-01-22	7:00/12:00	Amazon rainforest	Winkler extractor	one winkler extractor for 24 hours	Ninth campaign	square meter	1	one square meter of litter	South America	Brazil	BR	Rondônia	Porto Velho	Jaci-Paraná - MD, km 4	km 4	-64.23	-9.25	2017-06-10	Invertebrate Collection of INPA / Environmental monitoring of ants (Hymenoptera: Formicidae) in the influence areas of Santo Antônio Hydroelectric Power-Plant in Rondônia, Brazil		en	Instituto Nacional de Pesquisas da Amazônia (INPA)	INPA	Instituto Nacional de Pesquisas da Amazônia - INPA / Invertebrate Collection
Jaci-ParanáMD:Km3:2014:9	2014-01-22	7:00/12:00	Amazon rainforest	Winkler extractor	one winkler extractor for 24 hours	Ninth campaign	square meter	1	one square meter of litter	South America	Brazil	BR	Rondônia	Porto Velho	Jaci-Paraná - MD, km 3	km 3	-64.23	-9.25	2017-06-10	Invertebrate Collection of INPA / Environmental monitoring of ants (Hymenoptera: Formicidae) in the influence areas of Santo Antônio Hydroelectric Power-Plant in Rondônia, Brazil		en	Instituto Nacional de Pesquisas da Amazônia (INPA)	INPA	Instituto Nacional de Pesquisas da Amazônia - INPA / Invertebrate Collection
Jaci-ParanáMD:Km2:2014:9	2014-01-22	7:00/12:00	Amazon rainforest	Winkler extractor	one winkler extractor for 24 hours	Ninth campaign	square meter	1	one square meter of litter	South America	Brazil	BR	Rondônia	Porto Velho	Jaci-Paraná - MD, km 2	km 2	-64.23	-9.25	2017-06-10	Invertebrate Collection of INPA / Environmental monitoring of ants (Hymenoptera: Formicidae) in the influence areas of Santo Antônio Hydroelectric Power-Plant in Rondônia, Brazil		en	Instituto Nacional de Pesquisas da Amazônia (INPA)	INPA	Instituto Nacional de Pesquisas da Amazônia - INPA / Invertebrate Collection
Jaci-ParanáMD:Km1:2014:9	2014-01-22	7:00/12:00	Amazon rainforest	Winkler extractor	one winkler extractor for 24 hours	Ninth campaign	square meter	1	one square meter of litter	South America	Brazil	BR	Rondônia	Porto Velho	Jaci-Paraná - MD, km 1	km 1	-64.23	-9.25	2017-06-10	Invertebrate Collection of INPA / Environmental monitoring of ants (Hymenoptera: Formicidae) in the influence areas of Santo Antônio Hydroelectric Power-Plant in Rondônia, Brazil		en	Instituto Nacional de Pesquisas da Amazônia (INPA)	INPA	Instituto Nacional de Pesquisas da Amazônia - INPA / Invertebrate Collection
Jaci-ParanáMD:Km0.5:2014:9	2014-01-22	7:00/12:00	Amazon rainforest	Winkler extractor	one winkler extractor for 24 hours	Ninth campaign	square meter	1	one square meter of litter	South America	Brazil	BR	Rondônia	Porto Velho	Jaci-Paraná - MD, km 0.5	km 0.5	-64.23	-9.25	2017-06-10	Invertebrate Collection of INPA / Environmental monitoring of ants (Hymenoptera: Formicidae) in the influence areas of Santo Antônio Hydroelectric Power-Plant in Rondônia, Brazil		en	Instituto Nacional de Pesquisas da Amazônia (INPA)	INPA	Instituto Nacional de Pesquisas da Amazônia - INPA / Invertebrate Collection
Jaci-ParanáMD:Km0:2014:9	2014-01-22	7:00/12:00	Amazon rainforest	Winkler extractor	one winkler extractor for 24 hours	Ninth campaign	square meter	1	one square meter of litter	South America	Brazil	BR	Rondônia	Porto Velho	Jaci-Paraná - MD, km 0	km 0	-64.23	-9.25	2017-06-10	Invertebrate Collection of INPA / Environmental monitoring of ants (Hymenoptera: Formicidae) in the influence areas of Santo Antônio Hydroelectric Power-Plant in Rondônia, Brazil		en	Instituto Nacional de Pesquisas da Amazônia (INPA)	INPA	Instituto Nacional de Pesquisas da Amazônia - INPA / Invertebrate Collection
Teotônio:Km4:2014:10	2014-11-23	7:00/12:00	Amazon rainforest	Winkler extractor	one winkler extractor for 24 hours	Tenth campaign	square meter	1	one square meter of litter	South America	Brazil	BR	Rondônia	Porto Velho	Teotônio, km 4	km 4	-64.3	-8.5028	2017-06-10	Invertebrate Collection of INPA / Environmental monitoring of ants (Hymenoptera: Formicidae) in the influence areas of Santo Antônio Hydroelectric Power-Plant in Rondônia, Brazil		en	Instituto Nacional de Pesquisas da Amazônia (INPA)	INPA	Instituto Nacional de Pesquisas da Amazônia - INPA / Invertebrate Collection
Teotônio:Km2:2014:10	2014-11-23	7:00/12:00	Amazon rainforest	Winkler extractor	one winkler extractor for 24 hours	Tenth campaign	square meter	1	one square meter of litter	South America	Brazil	BR	Rondônia	Porto Velho	Teotônio, km 2	km 2	-64.3	-8.5028	2017-06-10	Invertebrate Collection of INPA / Environmental monitoring of ants (Hymenoptera: Formicidae) in the influence areas of Santo Antônio Hydroelectric Power-Plant in Rondônia, Brazil		en	Instituto Nacional de Pesquisas da Amazônia (INPA)	INPA	Instituto Nacional de Pesquisas da Amazônia - INPA / Invertebrate Collection
Teotônio:Km0.5:2014:10	2014-11-23	7:00/12:00	Amazon rainforest	Winkler extractor	one winkler extractor for 24 hours	Tenth campaign	square meter	1	one square meter of litter	South America	Brazil	BR	Rondônia	Porto Velho	Teotônio, km 0.5	km 0.5	-64.3	-8.5028	2017-06-10	Invertebrate Collection of INPA / Environmental monitoring of ants (Hymenoptera: Formicidae) in the influence areas of Santo Antônio Hydroelectric Power-Plant in Rondônia, Brazil		en	Instituto Nacional de Pesquisas da Amazônia (INPA)	INPA	Instituto Nacional de Pesquisas da Amazônia - INPA / Invertebrate Collection
Teotônio:Km3:2014:10	2014-11-23	7:00/12:00	Amazon rainforest	Winkler extractor	one winkler extractor for 24 hours	Tenth campaign	square meter	1	one square meter of litter	South America	Brazil	BR	Rondônia	Porto Velho	Teotônio, km 3	km 3	-64.3	-8.5028	2017-06-10	Invertebrate Collection of INPA / Environmental monitoring of ants (Hymenoptera: Formicidae) in the influence areas of Santo Antônio Hydroelectric Power-Plant in Rondônia, Brazil		en	Instituto Nacional de Pesquisas da Amazônia (INPA)	INPA	Instituto Nacional de Pesquisas da Amazônia - INPA / Invertebrate Collection
Teotônio:Km0:2014:10	2014-11-23	7:00/12:00	Amazon rainforest	Winkler extractor	one winkler extractor for 24 hours	Tenth campaign	square meter	1	one square meter of litter	South America	Brazil	BR	Rondônia	Porto Velho	Teotônio, km 0	km 0	-64.3	-8.5028	2017-06-10	Invertebrate Collection of INPA / Environmental monitoring of ants (Hymenoptera: Formicidae) in the influence areas of Santo Antônio Hydroelectric Power-Plant in Rondônia, Brazil		en	Instituto Nacional de Pesquisas da Amazônia (INPA)	INPA	Instituto Nacional de Pesquisas da Amazônia - INPA / Invertebrate Collection
Teotônio:Km1:2014:10	2014-11-23	7:00/12:00	Amazon rainforest	Winkler extractor	one winkler extractor for 24 hours	Tenth campaign	square meter	1	one square meter of litter	South America	Brazil	BR	Rondônia	Porto Velho	Teotônio, km 1	km 1	-64.3	-8.5028	2017-06-10	Invertebrate Collection of INPA / Environmental monitoring of ants (Hymenoptera: Formicidae) in the influence areas of Santo Antônio Hydroelectric Power-Plant in Rondônia, Brazil		en	Instituto Nacional de Pesquisas da Amazônia (INPA)	INPA	Instituto Nacional de Pesquisas da Amazônia - INPA / Invertebrate Collection
Jaci-ParanáMD:Km1:2014:10	2014-11-18	7:00/12:00	Amazon rainforest	Winkler extractor	one winkler extractor for 24 hours	Tenth campaign	square meter	1	one square meter of litter	South America	Brazil	BR	Rondônia	Porto Velho	Jaci-Paraná - MD, km 1	km 1	-64.23	-9.25	2017-06-10	Invertebrate Collection of INPA / Environmental monitoring of ants (Hymenoptera: Formicidae) in the influence areas of Santo Antônio Hydroelectric Power-Plant in Rondônia, Brazil		en	Instituto Nacional de Pesquisas da Amazônia (INPA)	INPA	Instituto Nacional de Pesquisas da Amazônia - INPA / Invertebrate Collection
IlhaBúfalos:Km1:2014:10	2014-11-14	7:00/12:00	Amazon rainforest	Winkler extractor	one winkler extractor for 24 hours	Tenth campaign	square meter	1	one square meter of litter	South America	Brazil	BR	Rondônia	Porto Velho	Ilha Búfalos, km 1	km 1	-64.3	-9.09	2017-06-10	Invertebrate Collection of INPA / Environmental monitoring of ants (Hymenoptera: Formicidae) in the influence areas of Santo Antônio Hydroelectric Power-Plant in Rondônia, Brazil		en	Instituto Nacional de Pesquisas da Amazônia (INPA)	INPA	Instituto Nacional de Pesquisas da Amazônia - INPA / Invertebrate Collection
IlhaBúfalos:Km3:2014:10	2014-11-14	7:00/12:00	Amazon rainforest	Winkler extractor	one winkler extractor for 24 hours	Tenth campaign	square meter	1	one square meter of litter	South America	Brazil	BR	Rondônia	Porto Velho	Ilha Búfalos, km 3	km 3	-64.3	-9.09	2017-06-10	Invertebrate Collection of INPA / Environmental monitoring of ants (Hymenoptera: Formicidae) in the influence areas of Santo Antônio Hydroelectric Power-Plant in Rondônia, Brazil		en	Instituto Nacional de Pesquisas da Amazônia (INPA)	INPA	Instituto Nacional de Pesquisas da Amazônia - INPA / Invertebrate Collection
IlhaBúfalos:Km0.5:2014:10	2014-11-14	7:00/12:00	Amazon rainforest	Winkler extractor	one winkler extractor for 24 hours	Tenth campaign	square meter	1	one square meter of litter	South America	Brazil	BR	Rondônia	Porto Velho	Ilha Búfalos, km 0.5	km 0.5	-64.3	-9.09	2017-06-10	Invertebrate Collection of INPA / Environmental monitoring of ants (Hymenoptera: Formicidae) in the influence areas of Santo Antônio Hydroelectric Power-Plant in Rondônia, Brazil		en	Instituto Nacional de Pesquisas da Amazônia (INPA)	INPA	Instituto Nacional de Pesquisas da Amazônia - INPA / Invertebrate Collection
IlhaBúfalos:Km2:2014:10	2014-11-14	7:00/12:00	Amazon rainforest	Winkler extractor	one winkler extractor for 24 hours	Tenth campaign	square meter	1	one square meter of litter	South America	Brazil	BR	Rondônia	Porto Velho	Ilha Búfalos, km 2	km 2	-64.3	-9.09	2017-06-10	Invertebrate Collection of INPA / Environmental monitoring of ants (Hymenoptera: Formicidae) in the influence areas of Santo Antônio Hydroelectric Power-Plant in Rondônia, Brazil		en	Instituto Nacional de Pesquisas da Amazônia (INPA)	INPA	Instituto Nacional de Pesquisas da Amazônia - INPA / Invertebrate Collection
IlhaBúfalos:Km0:2014:10	2014-11-14	7:00/12:00	Amazon rainforest	Winkler extractor	one winkler extractor for 24 hours	Tenth campaign	square meter	1	one square meter of litter	South America	Brazil	BR	Rondônia	Porto Velho	Ilha Búfalos, km 0	km 0	-64.3	-9.09	2017-06-10	Invertebrate Collection of INPA / Environmental monitoring of ants (Hymenoptera: Formicidae) in the influence areas of Santo Antônio Hydroelectric Power-Plant in Rondônia, Brazil		en	Instituto Nacional de Pesquisas da Amazônia (INPA)	INPA	Instituto Nacional de Pesquisas da Amazônia - INPA / Invertebrate Collection
IlhaPedras:Km0.5:2014:10	2014-11-13	7:00/12:00	Amazon rainforest	Winkler extractor	one winkler extractor for 24 hours	Tenth campaign	square meter	1	one square meter of litter	South America	Brazil	BR	Rondônia	Porto Velho	Ilha Pedras, km 0.5	km 0.5	-64.36	-9.1036	2017-06-10	Invertebrate Collection of INPA / Environmental monitoring of ants (Hymenoptera: Formicidae) in the influence areas of Santo Antônio Hydroelectric Power-Plant in Rondônia, Brazil		en	Instituto Nacional de Pesquisas da Amazônia (INPA)	INPA	Instituto Nacional de Pesquisas da Amazônia - INPA / Invertebrate Collection
IlhaPedras:Km4:2014:10	2014-11-13	7:00/12:00	Amazon rainforest	Winkler extractor	one winkler extractor for 24 hours	Tenth campaign	square meter	1	one square meter of litter	South America	Brazil	BR	Rondônia	Porto Velho	Ilha Pedras, km 4	km 4	-64.36	-9.1036	2017-06-10	Invertebrate Collection of INPA / Environmental monitoring of ants (Hymenoptera: Formicidae) in the influence areas of Santo Antônio Hydroelectric Power-Plant in Rondônia, Brazil		en	Instituto Nacional de Pesquisas da Amazônia (INPA)	INPA	Instituto Nacional de Pesquisas da Amazônia - INPA / Invertebrate Collection
IlhaPedras:Km3:2014:10	2014-11-13	7:00/12:00	Amazon rainforest	Winkler extractor	one winkler extractor for 24 hours	Tenth campaign	square meter	1	one square meter of litter	South America	Brazil	BR	Rondônia	Porto Velho	Ilha Pedras, km 3	km 3	-64.36	-9.1036	2017-06-10	Invertebrate Collection of INPA / Environmental monitoring of ants (Hymenoptera: Formicidae) in the influence areas of Santo Antônio Hydroelectric Power-Plant in Rondônia, Brazil		en	Instituto Nacional de Pesquisas da Amazônia (INPA)	INPA	Instituto Nacional de Pesquisas da Amazônia - INPA / Invertebrate Collection
IlhaPedras:Km1:2014:10	2014-11-13	7:00/12:00	Amazon rainforest	Winkler extractor	one winkler extractor for 24 hours	Tenth campaign	square meter	1	one square meter of litter	South America	Brazil	BR	Rondônia	Porto Velho	Ilha Pedras, km 1	km 1	-64.36	-9.1036	2017-06-10	Invertebrate Collection of INPA / Environmental monitoring of ants (Hymenoptera: Formicidae) in the influence areas of Santo Antônio Hydroelectric Power-Plant in Rondônia, Brazil		en	Instituto Nacional de Pesquisas da Amazônia (INPA)	INPA	Instituto Nacional de Pesquisas da Amazônia - INPA / Invertebrate Collection
IlhaPedras:Km2:2014:10	2014-11-13	7:00/12:00	Amazon rainforest	Winkler extractor	one winkler extractor for 24 hours	Tenth campaign	square meter	1	one square meter of litter	South America	Brazil	BR	Rondônia	Porto Velho	Ilha Pedras, km 2	km 2	-64.36	-9.1036	2017-06-10	Invertebrate Collection of INPA / Environmental monitoring of ants (Hymenoptera: Formicidae) in the influence areas of Santo Antônio Hydroelectric Power-Plant in Rondônia, Brazil		en	Instituto Nacional de Pesquisas da Amazônia (INPA)	INPA	Instituto Nacional de Pesquisas da Amazônia - INPA / Invertebrate Collection
IlhaBúfalos:Km4:2014:10	2014-11-14	7:00/12:00	Amazon rainforest	Winkler extractor	one winkler extractor for 24 hours	Tenth campaign	square meter	1	one square meter of litter	South America	Brazil	BR	Rondônia	Porto Velho	Ilha Búfalos, km 4	km 4	-64.3	-9.09	2017-06-10	Invertebrate Collection of INPA / Environmental monitoring of ants (Hymenoptera: Formicidae) in the influence areas of Santo Antônio Hydroelectric Power-Plant in Rondônia, Brazil		en	Instituto Nacional de Pesquisas da Amazônia (INPA)	INPA	Instituto Nacional de Pesquisas da Amazônia - INPA / Invertebrate Collection
NovoMóduloJaci:Km0.5:2014:10	2014-11-19	7:00/12:00	Amazon rainforest	Winkler extractor	one winkler extractor for 24 hours	Tenth campaign	square meter	1	one square meter of litter	South America	Brazil	BR	Rondônia	Porto Velho	Novo Módulo Jaci, km 0.5	km 0.5	-64.23	-9.22	2017-06-10	Invertebrate Collection of INPA / Environmental monitoring of ants (Hymenoptera: Formicidae) in the influence areas of Santo Antônio Hydroelectric Power-Plant in Rondônia, Brazil		en	Instituto Nacional de Pesquisas da Amazônia (INPA)	INPA	Instituto Nacional de Pesquisas da Amazônia - INPA / Invertebrate Collection
NovoMóduloJaci:Km4:2014:10	2014-11-19	7:00/12:00	Amazon rainforest	Winkler extractor	one winkler extractor for 24 hours	Tenth campaign	square meter	1	one square meter of litter	South America	Brazil	BR	Rondônia	Porto Velho	Novo Módulo Jaci, km 4	km 4	-64.23	-9.22	2017-06-10	Invertebrate Collection of INPA / Environmental monitoring of ants (Hymenoptera: Formicidae) in the influence areas of Santo Antônio Hydroelectric Power-Plant in Rondônia, Brazil		en	Instituto Nacional de Pesquisas da Amazônia (INPA)	INPA	Instituto Nacional de Pesquisas da Amazônia - INPA / Invertebrate Collection
Jaci-ParanáMD:Km0.5:2014:10	2014-11-18	7:00/12:00	Amazon rainforest	Winkler extractor	one winkler extractor for 24 hours	Tenth campaign	square meter	1	one square meter of litter	South America	Brazil	BR	Rondônia	Porto Velho	Jaci-Paraná - MD, km 0.5	km 0.5	-64.23	-9.25	2017-06-10	Invertebrate Collection of INPA / Environmental monitoring of ants (Hymenoptera: Formicidae) in the influence areas of Santo Antônio Hydroelectric Power-Plant in Rondônia, Brazil		en	Instituto Nacional de Pesquisas da Amazônia (INPA)	INPA	Instituto Nacional de Pesquisas da Amazônia - INPA / Invertebrate Collection
Jaci-ParanáMD:Km3:2014:10	2014-11-18	7:00/12:00	Amazon rainforest	Winkler extractor	one winkler extractor for 24 hours	Tenth campaign	square meter	1	one square meter of litter	South America	Brazil	BR	Rondônia	Porto Velho	Jaci-Paraná - MD, km 3	km 3	-64.23	-9.25	2017-06-10	Invertebrate Collection of INPA / Environmental monitoring of ants (Hymenoptera: Formicidae) in the influence areas of Santo Antônio Hydroelectric Power-Plant in Rondônia, Brazil		en	Instituto Nacional de Pesquisas da Amazônia (INPA)	INPA	Instituto Nacional de Pesquisas da Amazônia - INPA / Invertebrate Collection
Jaci-ParanáMD:Km2:2014:10	2014-11-18	7:00/12:00	Amazon rainforest	Winkler extractor	one winkler extractor for 24 hours	Tenth campaign	square meter	1	one square meter of litter	South America	Brazil	BR	Rondônia	Porto Velho	Jaci-Paraná - MD, km 2	km 2	-64.23	-9.25	2017-06-10	Invertebrate Collection of INPA / Environmental monitoring of ants (Hymenoptera: Formicidae) in the influence areas of Santo Antônio Hydroelectric Power-Plant in Rondônia, Brazil		en	Instituto Nacional de Pesquisas da Amazônia (INPA)	INPA	Instituto Nacional de Pesquisas da Amazônia - INPA / Invertebrate Collection
Jaci-ParanáMD:Km4:2014:10	2014-11-18	7:00/12:00	Amazon rainforest	Winkler extractor	one winkler extractor for 24 hours	Tenth campaign	square meter	1	one square meter of litter	South America	Brazil	BR	Rondônia	Porto Velho	Jaci-Paraná - MD, km 4	km 4	-64.23	-9.25	2017-06-10	Invertebrate Collection of INPA / Environmental monitoring of ants (Hymenoptera: Formicidae) in the influence areas of Santo Antônio Hydroelectric Power-Plant in Rondônia, Brazil		en	Instituto Nacional de Pesquisas da Amazônia (INPA)	INPA	Instituto Nacional de Pesquisas da Amazônia - INPA / Invertebrate Collection
Jaci-ParanáMD:Km0:2014:10	2014-11-18	7:00/12:00	Amazon rainforest	Winkler extractor	one winkler extractor for 24 hours	Tenth campaign	square meter	1	one square meter of litter	South America	Brazil	BR	Rondônia	Porto Velho	Jaci-Paraná - MD, km 0	km 0	-64.23	-9.25	2017-06-10	Invertebrate Collection of INPA / Environmental monitoring of ants (Hymenoptera: Formicidae) in the influence areas of Santo Antônio Hydroelectric Power-Plant in Rondônia, Brazil		en	Instituto Nacional de Pesquisas da Amazônia (INPA)	INPA	Instituto Nacional de Pesquisas da Amazônia - INPA / Invertebrate Collection
